# Supplementary material for: 2-Chloro-1-[4-(2,4-difluoro­benz­yl)piperazin-1-yl]ethanone
Source: Acta Crystallogr Sect E Struct Rep Online. 2011 Dec 10;68(Pt 1):o70. doi: 10.1107/S1600536811052597 (PMC3254425; doi:10.1107/S1600536811052597)
Supplement: Supplementary file 2 [file e-68-00o70-Isup2.hkl]

# 
# h,k,l, Fc-squared, Fo-squared, sigma(Fo-squared) and status flag 
# 
data_I
_shelx_title ' 5_3_0m in P212121' 
_shelx_refln_list_code          4 
_shelx_F_calc_maximum      151.11 
_exptl_crystal_F_000       600.00 
_reflns_d_resolution_high  0.8413 
 
loop_ 
 _symmetry_equiv_pos_as_xyz 
 'x, y, z' 
 '-x+1/2, -y, z+1/2' 
 'x+1/2, -y+1/2, -z' 
 '-x, y+1/2, -z+1/2' 
 
_cell_length_a     7.8950 
_cell_length_b     8.5120 
_cell_length_c    19.8840 
_cell_angle_alpha  90.000 
_cell_angle_beta   90.000 
_cell_angle_gamma  90.000 
 
_shelx_F_squared_multiplier     1.000 
 
loop_ 
 _refln_index_h 
 _refln_index_k 
 _refln_index_l 
 _refln_F_squared_calc 
 _refln_F_squared_meas 
 _refln_F_squared_sigma 
 _refln_observed_status 
   2   0   0     7000.45     6655.10    217.75 o 
   4   0   0      770.33      882.26     21.59 o 
   6   0   0       50.11       50.66      3.97 o 
   8   0   0       98.32       96.01      3.78 o 
   1   1   0     4014.27     3786.44    137.83 o 
   2   1   0     1313.45     1254.77     30.79 o 
   3   1   0      129.60      107.81      2.32 o 
   4   1   0      555.21      672.57     13.69 o 
   5   1   0       86.09       67.84      1.48 o 
   6   1   0      576.17      593.88     15.16 o 
   7   1   0      308.22      316.94      8.11 o 
   8   1   0        3.15        3.02      0.49 o 
   9   1   0        6.31        6.61      0.67 o 
   0   2   0     1931.39     1853.40     66.36 o 
   1   2   0     2143.77     2017.65     35.86 o 
   2   2   0        0.26        2.17      0.41 o 
   3   2   0      272.16      252.67      5.14 o 
   4   2   0     2250.24     2505.30     45.17 o 
   5   2   0      124.78      113.57      2.22 o 
   6   2   0      812.12      921.83     21.65 o 
   7   2   0      259.65      270.31      6.61 o 
   8   2   0        2.01        1.43      0.40 o 
   9   2   0       58.41       66.91      3.25 o 
   1   3   0       72.38       68.29      1.20 o 
   2   3   0      216.21      224.79      3.61 o 
   3   3   0      335.87      349.35      5.45 o 
   4   3   0        1.58        1.62      0.21 o 
   5   3   0      222.05      229.05      5.28 o 
   6   3   0      432.86      418.18      7.78 o 
   7   3   0       49.44       44.69      1.62 o 
   8   3   0       24.05       20.85      1.82 o 
   0   4   0    12925.62    12682.99    202.90 o 
   1   4   0       82.02       73.23      1.15 o 
   2   4   0       58.66       56.49      1.11 o 
   3   4   0      241.14      212.70      3.15 o 
   4   4   0       17.06       12.27      1.18 o 
   5   4   0      297.24      297.66      6.93 o 
   6   4   0       17.61       11.78      0.75 o 
   7   4   0        1.29        0.78      0.37 o 
   8   4   0       56.25       52.74      2.99 o 
   1   5   0      112.24      127.23      1.95 o 
   2   5   0       10.41        7.93      0.42 o 
   3   5   0        9.84       11.48      0.61 o 
   4   5   0      127.45      135.49      4.59 o 
   5   5   0      178.28      169.61      4.21 o 
   6   5   0      219.39      210.27      5.15 o 
   7   5   0       17.17       14.68      0.93 o 
   8   5   0       19.78       24.12      1.36 o 
   0   6   0      623.60      681.86     22.53 o 
   1   6   0     1136.67     1160.81     31.75 o 
   2   6   0      367.29      369.67      6.44 o 
   3   6   0      385.60      383.13     10.03 o 
   4   6   0     1221.83     1271.56     27.93 o 
   5   6   0      115.11      119.04      3.22 o 
   6   6   0      252.07      253.23      8.22 o 
   7   6   0      104.99       93.14      3.27 o 
   1   7   0      396.61      384.35      8.28 o 
   2   7   0       96.82       90.52      2.57 o 
   3   7   0        2.36        3.68      0.61 o 
   4   7   0      137.90      136.82      5.66 o 
   5   7   0       10.17        8.17      1.59 o 
   6   7   0      127.08      134.20      3.69 o 
   0   8   0        2.99        5.18      0.81 o 
   1   8   0       19.29       19.33      1.15 o 
   2   8   0      159.16      167.75      3.94 o 
   3   8   0       81.56       69.39      3.64 o 
   4   8   0       13.50       15.09      1.67 o 
   5   8   0       68.21       70.07      6.86 o 
   1   9   0       20.62       17.74      1.59 o 
   2   9   0       65.12       65.29      2.03 o 
   3   9   0        0.00       -0.25      0.53 o 
   4   9   0        0.58        0.79      1.75 o 
   0  10   0        0.36        0.47      0.65 o 
   1  10   0       44.80       44.28      2.01 o 
   1   0   1      392.79      392.73     10.16 o 
   2   0   1     3840.74     4056.08     78.95 o 
   3   0   1      118.74      113.27      2.73 o 
   4   0   1       97.03      103.89      2.73 o 
   5   0   1        0.36        0.06      0.19 o 
   6   0   1       26.68       28.76      1.03 o 
   7   0   1      232.57      239.36      6.09 o 
   8   0   1      124.67      126.43      3.37 o 
   9   0   1       83.76       92.43      2.63 o 
  -9   1   1        2.42        2.95      0.53 o 
  -8   1   1       11.07       11.39      0.93 o 
  -7   1   1       32.76       32.00      1.19 o 
  -6   1   1       57.18       53.82      3.76 o 
  -5   1   1       22.75       19.75      0.66 o 
  -4   1   1      571.88      559.64     11.29 o 
  -3   1   1      314.32      320.06      6.61 o 
  -2   1   1     1173.84     1275.68     35.25 o 
  -1   1   1     3774.20     3624.71     60.60 o 
   0   1   1        3.75        1.70      0.43 o 
   1   1   1     3773.79     3437.04     68.88 o 
   2   1   1     1166.03     1226.19     34.90 o 
   3   1   1      305.83      307.14      7.78 o 
   4   1   1      575.30      550.76     10.94 o 
   5   1   1       25.20       21.03      0.59 o 
   6   1   1       56.34       55.53      2.00 o 
   7   1   1       33.39       34.82      3.88 o 
   8   1   1       10.85       10.99      0.78 o 
   9   1   1        2.31        2.46      0.59 o 
  -9   2   1        9.88       11.15      2.00 o 
  -8   2   1        0.50       -0.43      0.71 o 
  -7   2   1       43.25       41.79      2.33 o 
  -6   2   1       13.64       15.93      1.40 o 
  -5   2   1       54.30       55.68      1.96 o 
  -4   2   1     1360.57     1370.18     23.36 o 
  -3   2   1       54.84       54.85      1.20 o 
  -2   2   1     4416.35     4352.63     57.51 o 
  -1   2   1     2477.54     2350.08     34.74 o 
   0   2   1      144.54      160.84      2.34 o 
   1   2   1     2453.21     2341.25     48.02 o 
   2   2   1     4431.25     4234.35     78.04 o 
   3   2   1       57.57       57.31      1.38 o 
   4   2   1     1388.69     1435.91     26.20 o 
   5   2   1       57.37       56.40      1.21 o 
   6   2   1       14.25       16.63      1.25 o 
   7   2   1       42.99       42.66      3.28 o 
   8   2   1        0.60        0.21      0.41 o 
   9   2   1       10.28       12.20      0.84 o 
  -8   3   1       25.35       22.82      2.01 o 
  -7   3   1      127.56      130.93      5.12 o 
  -6   3   1       42.75       39.84      1.27 o 
  -5   3   1      209.65      231.87      4.47 o 
  -4   3   1      432.97      452.34      8.56 o 
  -3   3   1      318.07      328.71      4.70 o 
  -2   3   1       42.19       35.15      0.78 o 
  -1   3   1     2548.11     2549.88     62.30 o 
   0   3   1      103.21      145.84      2.20 o 
   1   3   1     2565.00     2633.17     43.53 o 
   2   3   1       46.11       38.10      0.86 o 
   3   3   1      329.63      338.74      6.75 o 
   4   3   1      429.97      443.73     10.87 o 
   5   3   1      206.05      243.67      6.02 o 
   6   3   1       40.72       40.13      1.02 o 
   7   3   1      126.63      122.29      2.55 o 
   8   3   1       26.21       31.98      1.20 o 
  -8   4   1       17.81       19.63      1.01 o 
  -7   4   1       38.96       39.71      1.38 o 
  -6   4   1        8.19       10.18      0.67 o 
  -5   4   1      127.36      132.39      3.24 o 
  -4   4   1       58.07       48.79      1.22 o 
  -3   4   1      200.22      182.88      2.91 o 
  -2   4   1      315.94      315.89      5.06 o 
  -1   4   1      148.51      155.71      2.08 o 
   0   4   1      267.74      315.49      4.14 o 
   1   4   1      140.19      147.38      2.04 o 
   2   4   1      314.06      313.82      6.00 o 
   3   4   1      196.61      181.99      3.41 o 
   4   4   1       54.56       44.73      1.41 o 
   5   4   1      124.45      125.17      3.23 o 
   6   4   1        8.69        9.45      0.80 o 
   7   4   1       39.31       38.10      1.07 o 
   8   4   1       17.42       19.89      1.12 o 
  -8   5   1        2.45        2.71      1.14 o 
  -7   5   1      113.82      108.04      4.94 o 
  -6   5   1       30.14       32.54      2.39 o 
  -5   5   1      236.66      234.37      6.79 o 
  -4   5   1      275.84      261.87      6.45 o 
  -3   5   1      727.65      762.45     12.37 o 
  -2   5   1      276.42      266.77      3.77 o 
  -1   5   1       66.02       72.18      1.28 o 
   0   5   1     2060.50     2157.54     33.19 o 
   1   5   1       66.95       71.18      1.37 o 
   2   5   1      281.95      269.48      5.09 o 
   3   5   1      732.90      781.99     14.71 o 
   4   5   1      280.77      272.01      6.41 o 
   5   5   1      239.19      246.71      7.29 o 
   6   5   1       29.46       31.17      5.70 o 
   7   5   1      115.85      110.46      3.22 o 
   8   5   1        2.83        3.16      0.50 o 
  -7   6   1       60.58       61.75      2.07 o 
  -6   6   1       76.25       75.97      3.04 o 
  -5   6   1       62.32       59.69      2.88 o 
  -4   6   1      198.37      200.15      5.00 o 
  -3   6   1       32.70       29.89      1.10 o 
  -2   6   1      209.34      198.58      3.40 o 
  -1   6   1      115.02      109.47      2.99 o 
   0   6   1      264.61      291.50      6.01 o 
   1   6   1      113.64      111.75      2.65 o 
   2   6   1      208.58      198.42      3.90 o 
   3   6   1       31.32       25.39      1.18 o 
   4   6   1      195.85      196.30      5.20 o 
   5   6   1       64.70       65.72      2.05 o 
   6   6   1       74.62       71.61      2.69 o 
   7   6   1       62.29       55.84      2.42 o 
  -6   7   1       49.47       53.66      2.38 o 
  -5   7   1       19.12       18.33      1.39 o 
  -4   7   1       22.97       26.05      2.26 o 
  -3   7   1       50.35       50.60      1.56 o 
  -2   7   1      135.90      138.99      2.90 o 
  -1   7   1       24.90       21.65      1.03 o 
   0   7   1        1.16        0.08      0.47 o 
   1   7   1       22.76       18.90      1.15 o 
   2   7   1      138.76      139.79      2.90 o 
   3   7   1       50.14       51.55      2.27 o 
   4   7   1       21.89       21.05      1.45 o 
   5   7   1       18.38       19.17      1.14 o 
   6   7   1       48.11       51.93      2.76 o 
  -5   8   1        3.78        3.41      0.90 o 
  -4   8   1       79.11       88.16      3.66 o 
  -3   8   1       53.55       51.07      2.59 o 
  -2   8   1      104.32       92.87      5.28 o 
  -1   8   1      185.39      178.82      5.07 o 
   0   8   1       83.75       77.26      3.35 o 
   1   8   1      183.99      176.53      5.11 o 
   2   8   1      105.74      103.23      3.31 o 
   3   8   1       54.40       59.00      3.04 o 
   4   8   1       78.85       84.82      6.42 o 
   5   8   1        4.07        3.38      2.18 o 
  -4   9   1       19.90       24.91      1.53 o 
  -3   9   1       15.17       20.57      3.65 o 
  -2   9   1       27.30       28.08      1.56 o 
  -1   9   1       65.02       62.82      2.23 o 
   0   9   1       49.65       56.35      2.26 o 
   1   9   1       64.35       60.69      3.38 o 
   2   9   1       28.13       31.83      1.60 o 
   3   9   1       15.32       20.59      3.71 o 
  -1  10   1       13.71       14.63      2.97 o 
   0  10   1        4.42        5.43      0.85 o 
   1  10   1       13.23       15.12      1.00 o 
   0   0   2      716.50      568.22     16.70 o 
   1   0   2       41.31       48.44      1.05 o 
   2   0   2       40.56       36.03      0.82 o 
   3   0   2     2794.24     2703.37     52.79 o 
   4   0   2      555.15      573.30     11.33 o 
   5   0   2       50.12       42.16      1.11 o 
   6   0   2      121.49      122.71      3.16 o 
   7   0   2      676.25      668.40     15.80 o 
   8   0   2      141.70      145.61      4.32 o 
   9   0   2        0.44        0.97      0.71 o 
  -9   1   2       23.29       27.63      1.91 o 
  -8   1   2       18.96       22.04      0.95 o 
  -7   1   2      396.61      411.72     11.75 o 
  -6   1   2      253.65      272.94      6.63 o 
  -5   1   2       75.93       70.49      2.64 o 
  -4   1   2       18.66       16.65      1.14 o 
  -3   1   2      167.33      184.63      4.71 o 
  -2   1   2     7308.77     7242.97    226.61 o 
  -1   1   2     1659.56     1659.47     41.48 o 
   0   1   2       48.22       60.81      1.41 o 
   1   1   2     1680.92     1765.38     38.41 o 
   2   1   2     7280.36     6822.12    257.58 o 
   3   1   2      160.55      178.28      5.29 o 
   4   1   2       20.76       18.45      0.70 o 
   5   1   2       78.99       73.48      1.71 o 
   6   1   2      260.30      276.82      6.70 o 
   7   1   2      391.74      401.56      9.76 o 
   8   1   2       20.02       22.20      1.04 o 
   9   1   2       22.94       25.54      1.20 o 
  -9   2   2       14.43       15.68      1.57 o 
  -8   2   2       56.41       55.32      2.81 o 
  -7   2   2       47.94       51.49      2.66 o 
  -6   2   2        4.98        3.31      1.62 o 
  -5   2   2       15.72       13.91      1.25 o 
  -4   2   2      298.85      335.30      5.74 o 
  -3   2   2      610.44      614.39     10.69 o 
  -2   2   2      551.91      522.95      7.08 o 
  -1   2   2      376.11      397.48      5.67 o 
   0   2   2     1658.07     1792.22     33.16 o 
   1   2   2      385.19      402.40      7.78 o 
   2   2   2      562.38      527.94      9.93 o 
   3   2   2      598.85      609.64     11.98 o 
   4   2   2      302.59      339.95      7.49 o 
   5   2   2       16.71       16.71      0.54 o 
   6   2   2        5.44        5.51      1.14 o 
   7   2   2       46.18       53.67      2.58 o 
   8   2   2       56.31       54.55      1.75 o 
   9   2   2       14.87       15.75      1.09 o 
  -8   3   2       39.61       38.47      2.38 o 
  -7   3   2      147.15      149.66      5.91 o 
  -6   3   2       48.59       44.64      1.37 o 
  -5   3   2        5.89        4.97      0.40 o 
  -4   3   2       62.41       61.31      1.38 o 
  -3   3   2      916.34      979.14     12.05 o 
  -2   3   2       97.63      110.78      1.65 o 
  -1   3   2       29.15       44.04      1.62 o 
   0   3   2      137.95      157.00      2.26 o 
   1   3   2       29.29       41.46      0.75 o 
   2   3   2       98.40      109.82      1.88 o 
   3   3   2      911.83      950.29     18.78 o 
   4   3   2       61.57       59.28      1.66 o 
   5   3   2        5.42        4.26      0.81 o 
   6   3   2       49.15       46.94      1.15 o 
   7   3   2      149.00      148.23      3.33 o 
   8   3   2       39.08       38.91      1.53 o 
  -8   4   2       15.82       17.73      0.92 o 
  -7   4   2      109.48      109.83      2.90 o 
  -6   4   2       56.84       52.55      2.76 o 
  -5   4   2       45.32       44.40      1.38 o 
  -4   4   2        9.69       11.75      0.57 o 
  -3   4   2      344.07      348.14      4.93 o 
  -2   4   2       27.64       38.67      1.09 o 
  -1   4   2      448.20      491.90      6.27 o 
   0   4   2      832.41      898.33     11.14 o 
   1   4   2      468.39      520.17      6.43 o 
   2   4   2       28.27       36.82      1.66 o 
   3   4   2      347.29      351.78      8.20 o 
   4   4   2        9.04        9.23      0.69 o 
   5   4   2       42.81       41.80      1.66 o 
   6   4   2       57.26       51.80      1.93 o 
   7   4   2      111.04      108.72      2.36 o 
   8   4   2       15.10       16.76      1.21 o 
  -8   5   2        7.10        9.34      0.92 o 
  -7   5   2       17.84       16.32      1.16 o 
  -6   5   2      150.30      157.44      4.10 o 
  -5   5   2       44.02       47.54      1.61 o 
  -4   5   2       39.83       44.07      2.61 o 
  -3   5   2      100.47       90.43      2.02 o 
  -2   5   2     1940.12     1973.45     26.05 o 
  -1   5   2      613.32      664.10      8.68 o 
   0   5   2      109.71       89.72      1.74 o 
   1   5   2      622.83      653.31     15.98 o 
   2   5   2     1913.56     1946.79     34.53 o 
   3   5   2      100.93       98.32      2.51 o 
   4   5   2       40.50       45.21      1.86 o 
   5   5   2       43.61       47.69      1.60 o 
   6   5   2      152.68      161.99      5.07 o 
   7   5   2       17.76       14.95      1.53 o 
   8   5   2        6.99        9.84      0.60 o 
  -7   6   2        6.55        7.48      1.13 o 
  -6   6   2       67.27       59.80      2.04 o 
  -5   6   2       71.29       67.21      2.70 o 
  -4   6   2       35.20       33.78      3.41 o 
  -3   6   2      432.39      417.09      6.43 o 
  -2   6   2      197.96      184.21      3.32 o 
  -1   6   2      255.37      247.28      7.13 o 
   0   6   2       44.03       33.11      1.11 o 
   1   6   2      271.60      269.76      4.46 o 
   2   6   2      201.94      190.12      3.81 o 
   3   6   2      415.99      401.05     10.54 o 
   4   6   2       35.06       34.45      3.64 o 
   5   6   2       66.74       65.76      2.83 o 
   6   6   2       68.70       66.50      2.93 o 
   7   6   2        7.04        6.77      0.80 o 
  -6   7   2        8.30        8.37      1.98 o 
  -5   7   2        6.74        7.20      0.97 o 
  -4   7   2      106.11      106.01      3.86 o 
  -3   7   2      506.96      501.91      9.13 o 
  -2   7   2      369.99      370.36      6.38 o 
  -1   7   2       13.83       11.25      0.82 o 
   0   7   2      585.64      565.33     11.10 o 
   1   7   2       14.49       13.47      1.38 o 
   2   7   2      375.98      382.52      7.10 o 
   3   7   2      504.33      496.50     10.51 o 
   4   7   2      110.01      111.63      3.86 o 
   5   7   2        5.98        5.69      1.20 o 
   6   7   2        9.03        5.20      1.33 o 
  -5   8   2       36.12       39.15      2.07 o 
  -4   8   2       67.52       69.56      1.95 o 
  -3   8   2        9.30       11.50      0.76 o 
  -2   8   2       10.67       10.88      0.84 o 
  -1   8   2       31.67       34.12      1.25 o 
   0   8   2       32.02       33.27      1.42 o 
   1   8   2       33.42       35.20      1.65 o 
   2   8   2       11.44       10.74      0.97 o 
   3   8   2       10.21       10.88      1.53 o 
   4   8   2       66.15       71.94      2.88 o 
   5   8   2       37.19       38.70      2.37 o 
  -4   9   2       43.26       46.04      3.17 o 
  -3   9   2       12.03       11.14      1.11 o 
  -2   9   2        8.15        6.97      0.76 o 
  -1   9   2       21.16       25.00      1.28 o 
   0   9   2        0.46        0.70      0.93 o 
   1   9   2       21.22       24.66      1.60 o 
   2   9   2        8.16        6.33      2.14 o 
   3   9   2       12.31       10.83      1.05 o 
  -1  10   2        7.96       10.14      0.91 o 
   0  10   2        0.59       -0.35      0.56 o 
   1  10   2        8.83       11.06      1.10 o 
   1   0   3     2100.79     2004.38     32.33 o 
   2   0   3     4662.92     4339.02     87.57 o 
   3   0   3     1943.64     2063.68     39.08 o 
   4   0   3      439.98      431.58      8.59 o 
   5   0   3      101.92       94.67      2.09 o 
   6   0   3       16.32       17.97      0.82 o 
   7   0   3      244.72      278.85      6.82 o 
   8   0   3       27.80       29.46      1.20 o 
   9   0   3       36.71       36.93      2.09 o 
  -9   1   3      159.79      167.17      6.30 o 
  -8   1   3       15.23       16.52      2.25 o 
  -7   1   3       12.17       12.11      1.22 o 
  -6   1   3      165.13      160.94      5.41 o 
  -5   1   3      338.91      330.84      6.62 o 
  -4   1   3      429.42      451.17     16.09 o 
  -3   1   3      101.26      110.78      3.64 o 
  -2   1   3     1083.23     1109.50     22.89 o 
  -1   1   3     4215.87     3919.81     55.10 o 
   0   1   3        7.05        0.14      0.07 o 
   1   1   3     4243.34     4028.55     88.73 o 
   2   1   3     1107.45     1144.90     21.03 o 
   3   1   3      105.24      111.75      2.25 o 
   4   1   3      423.79      446.21      7.33 o 
   5   1   3      338.47      320.91      7.88 o 
   6   1   3      167.99      166.02      5.03 o 
   7   1   3       11.27       11.43      1.00 o 
   8   1   3       15.60       16.22      0.93 o 
   9   1   3      159.51      160.12      4.39 o 
  -9   2   3       32.92       35.52      2.23 o 
  -8   2   3       22.52       20.79      1.75 o 
  -7   2   3       13.03       17.91      2.38 o 
  -6   2   3        7.48        4.04      0.87 o 
  -5   2   3       16.18       14.24      0.75 o 
  -4   2   3       30.40       32.11      0.73 o 
  -3   2   3     1428.20     1558.68     25.66 o 
  -2   2   3      113.92      112.15      1.83 o 
  -1   2   3     5617.11     5258.74     73.82 o 
   0   2   3     2972.03     2936.41     37.16 o 
   1   2   3     5566.29     5267.71     75.67 o 
   2   2   3      118.24      114.78      2.32 o 
   3   2   3     1396.42     1523.61     40.66 o 
   4   2   3       33.32       33.92      2.64 o 
   5   2   3       13.34       10.88      0.51 o 
   6   2   3        8.02        6.32      0.39 o 
   7   2   3       13.26       19.20      0.96 o 
   8   2   3       22.52       21.96      1.24 o 
   9   2   3       32.98       34.64      1.81 o 
  -8   3   3        6.13        4.27      1.13 o 
  -7   3   3       36.30       38.47      2.39 o 
  -6   3   3      106.37      106.23      3.89 o 
  -5   3   3       36.18       30.84      1.51 o 
  -4   3   3      837.48      797.12     15.12 o 
  -3   3   3      244.03      247.19      3.18 o 
  -2   3   3      252.04      282.68      3.58 o 
  -1   3   3      107.59       95.64      1.70 o 
   0   3   3     2826.24     2758.54     35.12 o 
   1   3   3      103.71       91.99      1.39 o 
   2   3   3      253.66      286.83      4.88 o 
   3   3   3      236.24      234.20      5.54 o 
   4   3   3      838.83      804.13     17.62 o 
   5   3   3       37.34       33.46      1.58 o 
   6   3   3      104.98      103.48      2.85 o 
   7   3   3       37.22       40.31      1.10 o 
   8   3   3        6.63        6.97      1.14 o 
  -8   4   3        5.20        6.87      1.34 o 
  -7   4   3       22.64       23.93      2.16 o 
  -6   4   3        7.05        5.70      0.85 o 
  -5   4   3      143.85      144.46      3.57 o 
  -4   4   3       52.97       53.37      1.65 o 
  -3   4   3      137.26      135.88      2.06 o 
  -2   4   3      437.22      464.02      6.17 o 
  -1   4   3     1605.00     1703.93     21.92 o 
   0   4   3     1410.25     1568.29     18.82 o 
   1   4   3     1578.09     1686.07     27.80 o 
   2   4   3      437.78      447.70     11.07 o 
   3   4   3      129.31      131.51      2.87 o 
   4   4   3       51.59       54.63      1.59 o 
   5   4   3      142.60      143.98      3.57 o 
   6   4   3        6.40        6.52      0.60 o 
   7   4   3       24.03       26.42      2.67 o 
   8   4   3        5.55        6.04      0.50 o 
  -8   5   3       12.68       11.29      1.38 o 
  -7   5   3        7.68        5.18      1.29 o 
  -6   5   3       70.54       64.47      2.18 o 
  -5   5   3       80.17       77.90      3.08 o 
  -4   5   3      130.10      139.62      4.15 o 
  -3   5   3       34.45       36.27      0.88 o 
  -2   5   3      310.13      287.48      4.24 o 
  -1   5   3       45.87       48.49      0.96 o 
   0   5   3      438.39      495.69     11.74 o 
   1   5   3       45.64       47.03      0.96 o 
   2   5   3      308.39      286.83      7.10 o 
   3   5   3       33.21       35.15      1.04 o 
   4   5   3      132.33      135.41      3.47 o 
   5   5   3       82.89       84.69      2.41 o 
   6   5   3       69.79       67.62      2.05 o 
   7   5   3        7.06        5.78      0.67 o 
   8   5   3       12.70       15.38      1.02 o 
  -7   6   3       27.28       27.88      1.41 o 
  -6   6   3       93.99       89.76      3.58 o 
  -5   6   3       88.85       88.80      2.64 o 
  -4   6   3      126.67      129.28      3.37 o 
  -3   6   3      597.37      582.95     10.43 o 
  -2   6   3       62.64       65.03      1.42 o 
  -1   6   3      549.51      554.66      8.91 o 
   0   6   3      265.61      247.23      4.78 o 
   1   6   3      546.36      547.06     11.49 o 
   2   6   3       63.12       64.97      1.46 o 
   3   6   3      594.60      591.35     14.13 o 
   4   6   3      123.50      121.58      3.43 o 
   5   6   3       90.11       91.51      2.74 o 
   6   6   3       90.84       83.64      3.25 o 
   7   6   3       26.68       27.77      2.39 o 
  -6   7   3        5.01        4.87      0.95 o 
  -5   7   3       24.93       27.17      2.06 o 
  -4   7   3        9.83       10.16      1.08 o 
  -3   7   3      104.10      112.02      2.57 o 
  -2   7   3       80.66       87.55      1.82 o 
  -1   7   3      100.12       96.96      3.71 o 
   0   7   3       40.98       44.54      2.50 o 
   1   7   3       98.58       91.46      2.67 o 
   2   7   3       84.30       90.99      3.49 o 
   3   7   3      102.74      115.33      4.07 o 
   5   7   3       25.32       25.68      1.29 o 
   6   7   3        5.15        6.32      0.82 o 
  -5   8   3       17.92       18.83      2.47 o 
  -4   8   3       30.67       34.94      2.09 o 
  -3   8   3      207.16      215.60      7.20 o 
  -2   8   3       31.03       27.65      1.36 o 
  -1   8   3       62.12       61.41      2.02 o 
   0   8   3        0.78        0.06      0.46 o 
   1   8   3       59.27       56.14      2.13 o 
   2   8   3       32.56       33.80      2.05 o 
   3   8   3      208.12      209.69      7.22 o 
   4   8   3       30.60       34.86      1.82 o 
   5   8   3       17.59       18.06      1.46 o 
  -4   9   3        7.07        9.39      1.19 o 
  -3   9   3       31.69       38.43      1.95 o 
  -2   9   3       49.75       56.12      2.58 o 
  -1   9   3       19.40       20.55      1.51 o 
   0   9   3      160.64      156.28      6.77 o 
   1   9   3       19.89       20.94      1.34 o 
   2   9   3       49.40       50.13      3.45 o 
   3   9   3       31.82       37.46      3.34 o 
   0  10   3        2.68        4.24      0.82 o 
   0   0   4     3016.02     2603.28     75.52 o 
   1   0   4    22834.70    17515.35    574.10 o 
   2   0   4     1930.01     1981.49     35.85 o 
   3   0   4     3621.05     3624.28     73.35 o 
   4   0   4      625.46      614.18     12.66 o 
   5   0   4        3.95        4.27      0.67 o 
   6   0   4        0.50        0.74      0.46 o 
   7   0   4      301.78      288.80     10.31 o 
   8   0   4      173.16      175.35      6.53 o 
   9   0   4        6.32        4.60      1.16 o 
  -9   1   4        7.98        7.04      1.17 o 
  -8   1   4       19.94       16.73      1.51 o 
  -7   1   4       65.63       67.90      3.08 o 
  -6   1   4      222.87      209.82      7.35 o 
  -5   1   4     1254.09     1276.21     31.32 o 
  -4   1   4     1464.63     1540.48     38.90 o 
  -3   1   4      505.75      562.51     11.86 o 
  -2   1   4      356.00      352.74      5.11 o 
  -1   1   4      924.25     1069.21     14.74 o 
   0   1   4     6365.89     6342.70    112.76 o 
   1   1   4      917.75     1026.40     18.73 o 
   2   1   4      345.18      338.91      8.63 o 
   3   1   4      533.28      594.57     11.02 o 
   4   1   4     1440.22     1532.03     30.98 o 
   5   1   4     1246.43     1267.32     23.31 o 
   6   1   4      216.13      198.81      5.05 o 
   7   1   4       68.69       68.84      2.29 o 
   8   1   4       19.94       17.20      0.98 o 
   9   1   4        7.66        8.99      1.08 o 
  -9   2   4        0.35        0.45      0.89 o 
  -8   2   4       23.66       22.64      2.08 o 
  -7   2   4      184.25      176.26      6.79 o 
  -6   2   4       58.45       54.96      2.69 o 
  -5   2   4      364.26      393.08     13.71 o 
  -4   2   4      335.35      404.86      6.90 o 
  -3   2   4     1314.50     1337.07     22.11 o 
  -2   2   4     1669.96     1559.85     22.58 o 
  -1   2   4     4327.18     4124.12     58.24 o 
   0   2   4     1266.95     1337.80     17.02 o 
   1   2   4     4292.93     4144.91    105.84 o 
   2   2   4     1650.99     1534.09     28.97 o 
   3   2   4     1322.72     1312.16     26.35 o 
   4   2   4      335.71      405.61      8.25 o 
   5   2   4      372.42      400.84      7.43 o 
   6   2   4       57.06       55.82      1.31 o 
   7   2   4      188.77      181.27      4.63 o 
   8   2   4       23.80       24.90      1.46 o 
   9   2   4        0.35        0.35      0.50 o 
  -8   3   4        2.92        2.04      0.94 o 
  -7   3   4      130.13      127.87      5.23 o 
  -6   3   4       81.28       76.63      4.65 o 
  -5   3   4       63.26       59.53      3.33 o 
  -4   3   4       17.60       11.65      0.61 o 
  -3   3   4      612.42      587.33     11.34 o 
  -2   3   4      393.93      386.96      5.06 o 
  -1   3   4      630.87      640.47      9.29 o 
   0   3   4       97.52      124.05      1.78 o 
   1   3   4      628.08      654.02      9.12 o 
   2   3   4      390.12      377.98      7.95 o 
   3   3   4      613.14      559.60     14.15 o 
   4   3   4       18.76       12.66      1.03 o 
   5   3   4       65.70       60.60      1.72 o 
   6   3   4       80.30       75.47      1.71 o 
   7   3   4      129.42      125.96      2.65 o 
   8   3   4        3.38        3.52      0.43 o 
  -8   4   4       47.24       50.36      2.98 o 
  -7   4   4       55.20       53.88      1.70 o 
  -6   4   4       11.95       11.44      1.31 o 
  -5   4   4       17.26       16.19      1.49 o 
  -4   4   4      119.88      123.19      2.45 o 
  -3   4   4      132.99      125.04      1.80 o 
  -2   4   4      374.22      339.33      4.81 o 
  -1   4   4      961.57     1050.65     14.71 o 
   0   4   4     4086.21     4384.80     70.62 o 
   1   4   4      953.48     1053.57     16.33 o 
   2   4   4      370.11      331.51      6.95 o 
   3   4   4      128.13      121.84      2.71 o 
   4   4   4      118.25      122.36      3.20 o 
   5   4   4       17.80       16.58      0.85 o 
   6   4   4       10.98       11.29      0.76 o 
   7   4   4       54.46       53.77      1.40 o 
   8   4   4       48.40       49.01      1.34 o 
  -8   5   4       12.36       14.22      1.62 o 
  -7   5   4       25.03       26.75      1.93 o 
  -6   5   4       25.12       24.50      1.15 o 
  -5   5   4       43.79       47.24      1.57 o 
  -4   5   4       94.16       94.30      2.56 o 
  -3   5   4       40.98       38.43      1.57 o 
  -2   5   4      181.43      170.56      2.72 o 
  -1   5   4      861.06      850.07     12.15 o 
   0   5   4      315.45      352.35      5.69 o 
   1   5   4      844.50      820.12     13.35 o 
   2   5   4      184.01      169.97      2.41 o 
   3   5   4       46.24       44.64      1.78 o 
   4   5   4       94.64       93.61      4.05 o 
   5   5   4       43.06       40.91      2.80 o 
   6   5   4       24.06       22.48      1.13 o 
   7   5   4       24.39       24.86      1.19 o 
   8   5   4       12.65       11.84      0.71 o 
  -7   6   4       69.33       64.09      4.31 o 
  -6   6   4      100.07       94.93      3.52 o 
  -5   6   4      287.33      290.27      8.16 o 
  -4   6   4      591.65      596.99     14.95 o 
  -3   6   4      370.36      372.12      6.93 o 
  -2   6   4      280.35      288.21      5.02 o 
  -1   6   4      353.23      348.65      5.69 o 
   0   6   4      387.88      357.39      6.76 o 
   1   6   4      341.31      329.15      7.04 o 
   2   6   4      284.14      294.12      4.60 o 
   3   6   4      376.95      381.48      8.77 o 
   4   6   4      601.31      617.02     13.69 o 
   5   6   4      290.27      294.62      8.16 o 
   6   6   4       96.84       88.65      3.55 o 
   7   6   4       69.74       64.95      3.15 o 
  -6   7   4       26.03       26.72      1.66 o 
  -5   7   4       20.56       20.67      2.35 o 
  -4   7   4        5.61        7.23      0.66 o 
  -3   7   4       87.75       87.64      3.17 o 
  -2   7   4        7.40        5.20      0.45 o 
  -1   7   4       44.19       44.11      2.36 o 
   0   7   4       21.79       23.67      1.26 o 
   1   7   4       39.68       39.32      1.88 o 
   2   7   4        8.19        7.37      1.10 o 
   3   7   4       92.75       93.98      6.07 o 
   4   7   4        5.18        5.21      1.17 o 
   5   7   4       18.91       20.07      1.65 o 
   6   7   4       25.08       25.17      1.33 o 
  -5   8   4       20.38       21.55      4.11 o 
  -4   8   4       29.21       32.86      1.74 o 
  -3   8   4        8.12        9.20      0.72 o 
  -2   8   4       76.61       71.92      3.31 o 
  -1   8   4       95.96       88.59      4.74 o 
   0   8   4        1.98        3.53      0.61 o 
   1   8   4       95.10       86.37      2.85 o 
   2   8   4       74.36       70.90      2.33 o 
   3   8   4        8.97       10.50      1.55 o 
   4   8   4       29.25       36.29      2.08 o 
   5   8   4       19.88       24.14      1.62 o 
  -3   9   4        9.74       10.89      2.12 o 
  -2   9   4        9.95        8.74      0.95 o 
  -1   9   4        2.50        1.78      0.58 o 
   0   9   4        0.11       -0.18      0.60 o 
   1   9   4        2.41        2.45      0.66 o 
   2   9   4        9.67        8.31      0.97 o 
   3   9   4        9.42        8.94      0.96 o 
   1   0   5      586.91      534.99      9.64 o 
   2   0   5     4231.44     4164.99     68.90 o 
   3   0   5      693.81      704.53     11.80 o 
   4   0   5      132.56      139.11      2.47 o 
   5   0   5       99.33      104.89      3.21 o 
   6   0   5        0.44        0.93      0.59 o 
   7   0   5      110.24      102.99      4.37 o 
   8   0   5       30.67       30.78      1.97 o 
   9   0   5        0.18       -0.01      0.77 o 
  -9   1   5       19.76       20.83      2.93 o 
  -8   1   5        8.40        9.44      1.23 o 
  -7   1   5       14.49       14.01      1.38 o 
  -6   1   5      418.46      399.66     14.61 o 
  -5   1   5       51.43       58.09      1.90 o 
  -4   1   5      477.62      565.31     11.63 o 
  -3   1   5      457.83      464.14      7.93 o 
  -2   1   5     2646.01     2629.81     33.98 o 
  -1   1   5     1912.43     1893.94     27.45 o 
   0   1   5     9752.43     8678.30    183.76 o 
   1   1   5     1867.32     1780.81    104.22 o 
   2   1   5     2636.19     2653.82     62.11 o 
   3   1   5      453.18      461.14     10.66 o 
   4   1   5      489.79      559.86     10.64 o 
   5   1   5       49.54       55.15      1.36 o 
   6   1   5      424.71      440.63     10.26 o 
   7   1   5       14.55       16.81      1.32 o 
   8   1   5        7.60        9.34      1.06 o 
   9   1   5       19.44       20.90      1.64 o 
  -8   2   5        1.92        1.89      0.92 o 
  -7   2   5      128.58      122.96      5.04 o 
  -6   2   5      345.60      349.36     12.25 o 
  -5   2   5       63.11       64.64      2.85 o 
  -4   2   5      630.16      628.16     10.62 o 
  -3   2   5       52.87       66.32      1.05 o 
  -2   2   5      714.17      668.25      8.67 o 
  -1   2   5      146.92      122.83      1.98 o 
   0   2   5      670.04      725.58     10.63 o 
   1   2   5      144.66      122.74      2.26 o 
   2   2   5      699.50      642.75     15.14 o 
   3   2   5       51.29       64.94      1.81 o 
   4   2   5      620.28      607.03     12.01 o 
   5   2   5       61.49       61.66      1.39 o 
   6   2   5      350.34      348.39      6.58 o 
   7   2   5      130.24      123.37      2.58 o 
   8   2   5        2.14        3.23      0.59 o 
  -8   3   5        6.69        6.09      1.24 o 
  -7   3   5       38.02       35.12      5.65 o 
  -6   3   5        9.88        6.90      1.13 o 
  -5   3   5       21.32       20.53      0.78 o 
  -4   3   5       82.82       96.57      2.23 o 
  -3   3   5      844.26      887.45     11.31 o 
  -2   3   5      881.65      949.78     12.62 o 
  -1   3   5     1803.04     1833.41     25.47 o 
   0   3   5      497.36      570.01      7.35 o 
   1   3   5     1833.66     1813.00     31.83 o 
   2   3   5      884.10      941.73     15.41 o 
   3   3   5      842.56      864.96     16.60 o 
   4   3   5       84.01       95.58      2.15 o 
   5   3   5       17.69       17.30      0.80 o 
   6   3   5       10.15        8.81      1.15 o 
   7   3   5       36.08       37.26      1.08 o 
   8   3   5        6.82        7.11      0.53 o 
  -8   4   5       35.62       40.16      2.61 o 
  -7   4   5       34.02       28.52      1.98 o 
  -6   4   5      163.96      159.56      4.32 o 
  -5   4   5       72.57       70.93      2.45 o 
  -4   4   5      200.62      197.31      3.96 o 
  -3   4   5      113.41      115.10      2.97 o 
  -2   4   5      319.47      293.51      4.64 o 
  -1   4   5      690.60      734.99     10.56 o 
   0   4   5       93.83       84.20      1.64 o 
   1   4   5      686.74      740.46     12.17 o 
   2   4   5      317.43      295.08      6.44 o 
   3   4   5      109.84      111.68      3.34 o 
   4   4   5      196.72      186.97      4.36 o 
   5   4   5       70.49       67.07      1.97 o 
   6   4   5      166.92      159.80      3.98 o 
   7   4   5       32.99       28.27      1.06 o 
   8   4   5       34.62       33.92      1.10 o 
  -7   5   5       29.53       25.38      1.21 o 
  -6   5   5      340.38      360.72      8.90 o 
  -5   5   5      122.13      121.78      3.84 o 
  -4   5   5      377.11      361.21      8.48 o 
  -3   5   5      462.16      444.68      6.75 o 
  -2   5   5      258.07      261.99      3.62 o 
  -1   5   5      340.42      350.51      5.66 o 
   0   5   5       47.95       53.53      1.22 o 
   1   5   5      349.16      352.55      5.62 o 
   2   5   5      258.31      264.37      4.37 o 
   3   5   5      469.79      444.80      8.88 o 
   4   5   5      386.73      381.04     10.88 o 
   5   5   5      126.49      125.65      3.26 o 
   6   5   5      347.09      361.64      8.43 o 
   7   5   5       29.04       25.21      1.19 o 
  -7   6   5       23.64       20.08      1.82 o 
  -6   6   5       59.96       59.65      2.45 o 
  -5   6   5      219.79      222.17      5.41 o 
  -4   6   5      147.65      147.44      3.34 o 
  -3   6   5       49.60       47.72      1.42 o 
  -2   6   5       77.82       77.66      1.66 o 
  -1   6   5        7.70        8.65      0.51 o 
   0   6   5        8.72        9.47      0.54 o 
   1   6   5        7.20        8.37      0.77 o 
   2   6   5       77.51       76.04      1.74 o 
   3   6   5       47.51       46.26      2.72 o 
   4   6   5      147.84      153.22      4.79 o 
   5   6   5      214.73      213.80     10.05 o 
   6   6   5       59.80       60.31      2.25 o 
   7   6   5       22.69       18.44      2.51 o 
  -6   7   5       25.42       23.20      1.58 o 
  -5   7   5       15.04       14.93      1.27 o 
  -4   7   5        0.51        0.35      0.65 o 
  -3   7   5      106.33      101.48      2.37 o 
  -2   7   5       95.81       90.91      2.13 o 
  -1   7   5      556.36      552.94     11.86 o 
   0   7   5      258.97      255.25      5.89 o 
   1   7   5      566.69      571.71     14.00 o 
   2   7   5       96.78       90.31      2.60 o 
   3   7   5      110.99      116.43      5.09 o 
   4   7   5        0.66        0.18      1.05 o 
   5   7   5       14.17       13.48      1.57 o 
   6   7   5       26.39       25.65      1.49 o 
  -5   8   5        1.92        0.69      0.83 o 
  -4   8   5       40.12       37.91      1.34 o 
  -3   8   5        6.38        7.27      0.69 o 
  -2   8   5       61.93       62.25      3.15 o 
  -1   8   5       65.40       60.38      3.14 o 
   0   8   5      174.48      170.50      6.08 o 
   1   8   5       65.19       62.37      5.18 o 
   2   8   5       60.42       61.05      2.25 o 
   3   8   5        6.18        6.16      0.73 o 
   4   8   5       40.83       42.15      5.07 o 
   5   8   5        1.84        1.87      0.86 o 
  -3   9   5       90.81       87.25      3.48 o 
  -2   9   5        7.23        6.39      1.30 o 
  -1   9   5       55.17       55.60      1.80 o 
   0   9   5       22.70       21.74      1.36 o 
   1   9   5       56.34       58.18      1.89 o 
   2   9   5        7.20        5.70      2.32 o 
   3   9   5       88.68       91.82      3.33 o 
   0   0   6    12992.48    11618.71   1126.93 o 
   1   0   6       21.91       18.20      0.41 o 
   2   0   6      729.17      896.62     14.15 o 
   3   0   6      249.88      221.94      4.10 o 
   4   0   6      509.54      561.21      9.49 o 
   5   0   6       81.49       86.80      2.16 o 
   6   0   6       54.13       51.97      2.45 o 
   7   0   6       34.05       32.88      2.00 o 
   8   0   6       12.60       14.05      1.39 o 
   9   0   6       11.82       11.76      1.36 o 
  -9   1   6       12.44       12.06      1.43 o 
  -8   1   6      105.95      103.25      4.42 o 
  -7   1   6       22.77       23.76      1.77 o 
  -6   1   6      608.51      566.92     23.97 o 
  -5   1   6      638.13      659.45     18.54 o 
  -4   1   6      912.68      965.70     16.11 o 
  -3   1   6      572.92      547.65      9.30 o 
  -2   1   6     2880.49     2976.96     38.08 o 
  -1   1   6      565.94      594.71      9.10 o 
   0   1   6     2598.98     2484.69     33.33 o 
   1   1   6      560.30      597.45     10.70 o 
   2   1   6     2837.43     2909.92     81.02 o 
   3   1   6      573.46      557.95     12.71 o 
   4   1   6      895.01      937.26     17.90 o 
   5   1   6      644.90      650.63     12.92 o 
   6   1   6      608.85      589.80     12.92 o 
   7   1   6       22.54       24.09      1.62 o 
   8   1   6      105.63      103.31      4.19 o 
   9   1   6       12.52       12.72      1.33 o 
  -8   2   6        9.96        8.56      1.28 o 
  -7   2   6       24.05       22.53      1.82 o 
  -6   2   6       30.85       34.04      2.13 o 
  -5   2   6       89.33       85.84      6.66 o 
  -4   2   6      192.12      193.59      3.14 o 
  -3   2   6       11.47       16.01      0.54 o 
  -2   2   6       82.14       78.34      1.33 o 
  -1   2   6     1366.79     1428.88     20.10 o 
   0   2   6      514.44      454.34      5.93 o 
   1   2   6     1388.69     1420.20     28.29 o 
   2   2   6       79.04       75.02      2.05 o 
   3   2   6       12.73       17.12      1.07 o 
   4   2   6      188.82      192.31      5.87 o 
   5   2   6       93.86       88.54      2.18 o 
   6   2   6       30.04       33.97      1.16 o 
   7   2   6       23.81       21.13      1.79 o 
   8   2   6        9.23        8.64      1.03 o 
  -8   3   6        7.27        6.00      2.37 o 
  -7   3   6       28.63       32.06      2.19 o 
  -6   3   6      182.79      184.18      7.14 o 
  -5   3   6       41.26       44.74      2.13 o 
  -4   3   6       76.85       71.94      1.42 o 
  -3   3   6       28.11       17.70      0.43 o 
  -2   3   6       26.17       29.84      0.60 o 
  -1   3   6      142.93      145.31      2.62 o 
   0   3   6      637.58      704.10      9.98 o 
   1   3   6      144.79      148.02      1.98 o 
   2   3   6       24.90       28.68      0.72 o 
   3   3   6       26.99       19.08      2.63 o 
   4   3   6       76.41       71.40      2.05 o 
   5   3   6       39.60       42.92      1.58 o 
   6   3   6      185.07      188.13      6.03 o 
   7   3   6       29.75       28.08      0.95 o 
   8   3   6        7.71        8.29      0.67 o 
  -8   4   6       38.91       39.88      2.76 o 
  -7   4   6       15.78       16.29      1.00 o 
  -6   4   6       11.11        8.61      0.75 o 
  -5   4   6       25.60       26.40      1.63 o 
  -4   4   6       83.19       77.48      1.65 o 
  -3   4   6      185.37      175.36      3.03 o 
  -2   4   6      138.32      135.75      2.21 o 
  -1   4   6       77.94       73.37      1.41 o 
   0   4   6      684.60      603.01      9.69 o 
   1   4   6       73.55       68.73      1.18 o 
   2   4   6      143.49      135.06      2.46 o 
   3   4   6      187.83      175.65      4.92 o 
   4   4   6       80.86       75.39      1.87 o 
   5   4   6       24.65       27.70      1.11 o 
   6   4   6       11.62       10.28      1.31 o 
   7   4   6       15.54       17.51      0.79 o 
   8   4   6       38.52       41.09      1.42 o 
  -7   5   6        2.36        2.67      1.01 o 
  -6   5   6      153.63      150.88      6.84 o 
  -5   5   6      360.00      366.20      8.37 o 
  -4   5   6      240.20      229.30      4.52 o 
  -3   5   6       58.09       58.68      1.23 o 
  -2   5   6      224.50      224.90      3.89 o 
  -1   5   6       41.25       47.75      1.64 o 
   0   5   6      287.75      250.76      4.83 o 
   1   5   6       36.79       44.65      1.00 o 
   2   5   6      226.73      227.48      4.28 o 
   3   5   6       57.35       56.86      2.78 o 
   4   5   6      232.09      218.13      7.95 o 
   5   5   6      361.98      354.81      8.35 o 
   6   5   6      157.39      153.17      4.20 o 
   7   5   6        2.26        0.92      0.53 o 
  -7   6   6       13.80       11.26      0.97 o 
  -6   6   6       38.89       38.13      1.83 o 
  -5   6   6       23.69       21.85      1.21 o 
  -4   6   6      136.48      136.06      3.14 o 
  -3   6   6       84.09       85.93      1.85 o 
  -2   6   6       94.61       90.75      1.76 o 
  -1   6   6      201.92      209.41      3.55 o 
   0   6   6      325.16      336.77      6.39 o 
   1   6   6      210.37      216.69      4.18 o 
   2   6   6       94.89       92.68      3.59 o 
   3   6   6       80.36       85.39      3.05 o 
   4   6   6      131.73      130.02      6.46 o 
   5   6   6       25.75       23.11      1.16 o 
   6   6   6       37.48       34.68      2.49 o 
   7   6   6       13.05       12.39      0.98 o 
  -6   7   6       91.40       95.40      4.35 o 
  -5   7   6       13.49       15.14      2.75 o 
  -4   7   6       73.02       72.92      4.52 o 
  -3   7   6       28.83       25.34      1.58 o 
  -2   7   6      180.63      185.68      3.39 o 
  -1   7   6      861.29      852.13     19.28 o 
   0   7   6      464.88      512.42     11.03 o 
   1   7   6      866.30      860.26     20.09 o 
   2   7   6      184.04      185.87      4.18 o 
   3   7   6       30.78       30.22      3.56 o 
   4   7   6       69.96       75.58      2.86 o 
   5   7   6       13.89       13.91      3.24 o 
   6   7   6       92.88      104.55      4.10 o 
  -5   8   6       15.54       16.41      1.34 o 
  -4   8   6        4.60        5.48      0.85 o 
  -3   8   6        4.96        4.26      1.05 o 
  -2   8   6        4.79        4.66      0.73 o 
  -1   8   6       13.87       11.75      1.65 o 
   0   8   6      152.88      145.86      4.60 o 
   1   8   6       14.52       10.46      1.49 o 
   2   8   6        4.72        6.39      2.07 o 
   3   8   6        4.76        4.51      0.78 o 
   5   8   6       15.67       17.00      1.41 o 
  -3   9   6       28.87       26.33      1.69 o 
  -2   9   6       15.05       17.21      0.98 o 
  -1   9   6        1.39        2.07      1.27 o 
   0   9   6        1.54        5.28      0.85 o 
   1   9   6        1.44        1.88      0.54 o 
   2   9   6       14.98       15.27      1.26 o 
   3   9   6       28.85       32.68      2.69 o 
   1   0   7      352.14      366.79      5.25 o 
   2   0   7      306.75      293.32      4.79 o 
   3   0   7       57.49       68.09      1.49 o 
   4   0   7     1661.76     1829.00     30.43 o 
   5   0   7       38.83       39.47      1.75 o 
   6   0   7      485.14      486.16     10.90 o 
   7   0   7      223.51      244.63      9.06 o 
   8   0   7       16.07       13.03      1.37 o 
  -8   1   7        6.23        8.03      1.22 o 
  -7   1   7      226.00      215.97      8.15 o 
  -6   1   7       22.02       19.99      1.71 o 
  -5   1   7       89.41       89.07      3.08 o 
  -4   1   7      266.03      256.36      4.61 o 
  -3   1   7      220.86      215.70      3.84 o 
  -2   1   7     1458.19     1587.63     23.18 o 
  -1   1   7      232.15      237.15      3.86 o 
   0   1   7       49.95       57.80      0.88 o 
   1   1   7      234.63      236.54      3.29 o 
   2   1   7     1449.86     1624.28     51.97 o 
   3   1   7      226.88      219.20      5.22 o 
   4   1   7      271.60      281.83     14.92 o 
   5   1   7       93.02       89.00      1.99 o 
   6   1   7       22.72       22.89      0.92 o 
   7   1   7      224.48      224.46      5.21 o 
   8   1   7        5.96        8.80      1.31 o 
  -8   2   7       20.05       24.56      1.94 o 
  -7   2   7      210.82      200.61      7.63 o 
  -6   2   7      131.52      130.10      5.15 o 
  -5   2   7       62.42       57.63      2.67 o 
  -4   2   7      212.50      204.80      3.60 o 
  -3   2   7       95.00       95.88      1.51 o 
  -2   2   7      926.87     1031.37     13.36 o 
  -1   2   7     4015.59     3918.38     61.51 o 
   0   2   7     1404.59     1399.43     17.73 o 
   1   2   7     4012.12     3801.33     76.43 o 
   2   2   7      917.50     1032.30     23.53 o 
   3   2   7       94.10       92.89      2.51 o 
   4   2   7      211.38      209.52      8.34 o 
   5   2   7       63.14       54.91      1.70 o 
   6   2   7      129.39      126.03      3.16 o 
   7   2   7      211.15      200.90      4.78 o 
   8   2   7       20.39       21.85      1.17 o 
  -8   3   7       19.97       20.24      1.95 o 
  -7   3   7       20.17       23.39      2.03 o 
  -6   3   7       69.73       71.99      3.37 o 
  -5   3   7       74.22       72.37      8.15 o 
  -4   3   7      282.35      271.93      4.21 o 
  -3   3   7       90.53      103.74      1.61 o 
  -2   3   7      245.89      219.71      3.62 o 
  -1   3   7      284.51      298.96      4.17 o 
   0   3   7      241.17      253.73      3.76 o 
   1   3   7      291.06      302.89      4.02 o 
   2   3   7      246.30      215.62      4.07 o 
   3   3   7       93.17      109.13      2.80 o 
   4   3   7      290.02      280.01      7.13 o 
   5   3   7       72.80       65.39      2.01 o 
   6   3   7       65.40       65.02      3.35 o 
   7   3   7       20.24       22.18      0.99 o 
   8   3   7       20.88       21.26      1.93 o 
  -8   4   7        6.75       10.19      1.63 o 
  -7   4   7       60.58       56.50      2.16 o 
  -6   4   7       58.71       57.11      1.79 o 
  -5   4   7      168.60      169.33      4.14 o 
  -4   4   7      366.50      350.16      5.86 o 
  -3   4   7      564.03      549.53     10.36 o 
  -2   4   7      775.78      802.49     11.43 o 
  -1   4   7     1171.93     1250.10     17.79 o 
   0   4   7      121.16      119.45      2.20 o 
   1   4   7     1154.70     1256.50     19.28 o 
   2   4   7      774.09      793.27     12.34 o 
   3   4   7      560.64      560.75     22.32 o 
   4   4   7      360.58      340.63     11.21 o 
   5   4   7      166.95      165.40      5.38 o 
   6   4   7       59.92       59.32      2.29 o 
   7   4   7       62.95       60.57      1.80 o 
   8   4   7        7.20        7.90      0.74 o 
  -7   5   7       46.74       48.26      1.72 o 
  -6   5   7       22.11       24.74      1.89 o 
  -5   5   7       55.24       51.88      2.26 o 
  -4   5   7       29.74       32.05      1.83 o 
  -3   5   7      444.89      456.55      6.84 o 
  -2   5   7       48.89       46.64      1.01 o 
  -1   5   7       14.27       11.34      0.54 o 
   0   5   7      791.04      739.15     13.54 o 
   1   5   7       14.33       12.51      0.57 o 
   2   5   7       46.73       44.14      1.90 o 
   3   5   7      449.25      472.57     13.69 o 
   4   5   7       30.39       33.02      1.87 o 
   5   5   7       54.68       52.73      2.17 o 
   6   5   7       21.00       23.31      1.42 o 
   7   5   7       46.21       47.40      2.13 o 
  -7   6   7        0.39        1.41      1.06 o 
  -6   6   7       25.67       27.01      1.32 o 
  -5   6   7      109.21      105.45      5.51 o 
  -4   6   7       33.20       27.50      1.41 o 
  -3   6   7      154.07      161.93      3.23 o 
  -2   6   7      341.81      354.62      5.61 o 
  -1   6   7       26.22       26.69      1.10 o 
   0   6   7        3.91        3.36      1.91 o 
   1   6   7       26.07       26.85      2.31 o 
   2   6   7      340.67      329.60     24.29 o 
   3   6   7      152.86      169.18      5.48 o 
   4   6   7       31.41       32.66      4.11 o 
   5   6   7      108.31      106.18      5.69 o 
   6   6   7       24.65       32.39      8.75 o 
   7   6   7        0.45       -0.04      0.67 o 
  -6   7   7       12.91       13.42      1.31 o 
  -5   7   7        0.83        1.03      1.02 o 
  -4   7   7       18.23       18.39      1.09 o 
  -3   7   7       36.53       36.33      1.04 o 
  -2   7   7      287.43      281.50      6.76 o 
  -1   7   7       42.56       45.70      1.95 o 
   0   7   7        0.21        0.65      0.50 o 
   1   7   7       42.94       48.02      1.71 o 
   2   7   7      286.56      278.11      8.52 o 
   4   7   7       18.34       19.06      1.35 o 
   5   7   7        0.94        1.41      1.23 o 
   6   7   7       12.40       13.90      3.32 o 
  -5   8   7       40.82       37.80      1.84 o 
  -4   8   7        6.18        5.40      0.85 o 
  -3   8   7       54.92       60.63      2.38 o 
  -2   8   7        7.57        5.89      0.82 o 
  -1   8   7       97.42      107.78      3.49 o 
   0   8   7       57.05       61.56      4.14 o 
   1   8   7       94.75      108.00      2.74 o 
   2   8   7        7.75        7.08      0.82 o 
   3   8   7       54.38       59.44      2.31 o 
   5   8   7       40.13       42.48      2.12 o 
  -3   9   7       12.33       11.73      1.25 o 
  -2   9   7       60.09       55.07      4.19 o 
  -1   9   7        0.75        2.04      1.14 o 
   0   9   7       72.68       81.11      3.01 o 
   1   9   7        0.85        1.55      0.60 o 
   2   9   7       59.08       54.02      2.65 o 
   3   9   7       12.65       13.25      2.99 o 
   0   0   8      255.03      254.99      7.55 o 
   1   0   8        9.39        5.99      0.44 o 
   2   0   8       54.89       68.06      1.10 o 
   3   0   8     4231.10     4106.86     76.19 o 
   4   0   8       74.45       80.38      2.79 o 
   5   0   8       63.64       68.79      5.60 o 
   6   0   8       70.29       68.65      2.77 o 
   7   0   8      182.89      191.55      7.18 o 
   8   0   8       39.10       44.47      5.98 o 
  -8   1   8       13.20       18.27      1.70 o 
  -7   1   8       90.34       92.43      4.26 o 
  -6   1   8       55.60       54.38      2.70 o 
  -5   1   8       72.42       78.08      2.11 o 
  -4   1   8      294.07      318.32      5.67 o 
  -3   1   8     4514.23     4533.86     57.94 o 
  -2   1   8     1524.53     1554.66     20.24 o 
  -1   1   8      746.99      771.74     11.84 o 
   0   1   8      511.63      452.39      6.14 o 
   1   1   8      753.69      781.23     10.54 o 
   2   1   8     1548.53     1578.33     47.11 o 
   3   1   8     4529.99     4409.19    101.30 o 
   4   1   8      304.26      322.19      6.26 o 
   5   1   8       73.83       73.01      2.18 o 
   6   1   8       55.71       54.03      1.62 o 
   7   1   8       87.89       82.10      2.29 o 
   8   1   8       12.79       15.04      1.48 o 
  -8   2   8       36.44       39.41      2.50 o 
  -7   2   8       30.14       33.79      2.29 o 
  -6   2   8       48.13       53.74      2.77 o 
  -5   2   8       15.86       15.15      0.87 o 
  -4   2   8       29.71       38.33      1.11 o 
  -3   2   8      601.91      634.55      8.24 o 
  -2   2   8       63.54       56.33      1.07 o 
  -1   2   8      603.53      601.82      7.88 o 
   0   2   8       85.79       90.31      1.28 o 
   1   2   8      607.72      601.87      9.23 o 
   2   2   8       65.42       57.54      1.66 o 
   3   2   8      595.24      614.44     14.58 o 
   4   2   8       32.41       39.94      1.32 o 
   5   2   8       14.29       13.29      0.88 o 
   6   2   8       48.47       49.80      1.55 o 
   7   2   8       30.22       32.09      1.21 o 
   8   2   8       37.39       37.89      1.36 o 
  -8   3   8        7.23        6.60      1.37 o 
  -7   3   8        8.69        7.47      1.31 o 
  -6   3   8        3.93        1.96      0.94 o 
  -5   3   8       25.50       22.67      0.86 o 
  -4   3   8      195.37      200.88      3.96 o 
  -3   3   8      548.31      558.67      8.35 o 
  -2   3   8       96.65       90.37      1.46 o 
  -1   3   8      223.30      261.55      3.89 o 
   0   3   8       31.08       23.22      0.79 o 
   1   3   8      226.42      267.38      3.50 o 
   2   3   8       97.18       88.76      2.43 o 
   3   3   8      546.01      559.95     13.07 o 
   4   3   8      198.25      203.01      5.05 o 
   5   3   8       26.47       23.42      1.05 o 
   6   3   8        3.73        3.92      0.64 o 
   7   3   8        7.77        8.23      0.76 o 
   8   3   8        7.56        6.99      0.67 o 
  -8   4   8       28.86       29.11      6.34 o 
  -7   4   8       94.68       91.81      2.59 o 
  -6   4   8       46.74       41.20      1.53 o 
  -5   4   8       18.81       18.63      1.09 o 
  -4   4   8       61.32       60.83      1.29 o 
  -3   4   8      959.23      945.99     13.46 o 
  -2   4   8        0.90        1.00      0.30 o 
  -1   4   8       94.02       90.57      1.73 o 
   0   4   8       31.55       32.56      0.81 o 
   1   4   8       96.29       92.47      1.45 o 
   2   4   8        1.38        1.23      0.30 o 
   3   4   8      955.30      940.10     39.99 o 
   4   4   8       63.20       61.66      3.90 o 
   5   4   8       18.98       21.95      1.21 o 
   6   4   8       46.53       41.62      1.86 o 
   7   4   8       94.81       90.71      4.88 o 
   8   4   8       28.24       28.34      1.20 o 
  -7   5   8       54.68       55.45      2.44 o 
  -6   5   8        6.68        6.72      0.80 o 
  -5   5   8      119.09      119.80      2.54 o 
  -4   5   8      111.90      101.46      2.54 o 
  -3   5   8      381.14      403.62      6.55 o 
  -2   5   8      296.17      273.21      4.46 o 
  -1   5   8       23.88       27.19      0.86 o 
   0   5   8      609.07      593.25     11.40 o 
   1   5   8       24.89       26.62      1.13 o 
   2   5   8      294.59      269.34      4.68 o 
   3   5   8      389.62      422.60     12.25 o 
   4   5   8      112.29      104.69      3.58 o 
   5   5   8      119.50      120.38      4.13 o 
   6   5   8        5.99        4.70      0.80 o 
   7   5   8       54.24       54.45      2.38 o 
  -6   6   8        3.53        2.72      1.20 o 
  -5   6   8       38.18       36.68      1.33 o 
  -4   6   8        2.16        1.57      0.65 o 
  -3   6   8      437.77      436.78      7.00 o 
  -2   6   8      226.17      227.77      4.57 o 
  -1   6   8      340.92      336.20      6.10 o 
   0   6   8       37.09       37.88      1.21 o 
   1   6   8      347.17      353.85     11.98 o 
   2   6   8      220.38      220.37      6.86 o 
   3   6   8      435.08      456.17     16.23 o 
   4   6   8        2.66        1.59      1.44 o 
   5   6   8       37.73       32.92      3.03 o 
   6   6   8        3.25        3.69      2.27 o 
  -5   7   8        1.54        2.15      0.57 o 
  -4   7   8       87.72       97.74      3.17 o 
  -3   7   8       67.32       72.34      1.80 o 
  -2   7   8       16.07       16.74      1.07 o 
  -1   7   8      180.98      157.55      4.59 o 
   0   7   8       39.72       37.80      1.70 o 
   1   7   8      177.44      160.33      3.82 o 
   2   7   8       13.63       14.58      5.64 o 
   4   7   8       88.74       94.26      3.50 o 
   5   7   8        1.87        0.79      0.75 o 
  -4   8   8       17.01       15.38      0.95 o 
  -3   8   8        6.15        5.76      1.56 o 
  -2   8   8        2.64        3.28      0.95 o 
  -1   8   8       60.32       58.81      4.42 o 
   0   8   8       27.99       21.70      1.29 o 
   1   8   8       62.11       63.58      2.41 o 
   2   8   8        2.54        2.43      0.67 o 
   3   8   8        6.24        5.18      0.79 o 
  -2   9   8        0.44        0.30      0.54 o 
  -1   9   8       21.33       21.06      1.08 o 
   0   9   8        1.42        1.94      0.53 o 
   1   9   8       21.77       20.65      1.15 o 
   2   9   8        0.42        0.50      1.56 o 
   1   0   9     1217.93     1259.87     17.39 o 
   2   0   9       90.38       87.89      1.67 o 
   3   0   9       18.40       21.83      1.01 o 
   4   0   9       61.48       67.62      1.64 o 
   5   0   9      179.61      168.82      4.10 o 
   6   0   9        2.20        2.44      0.71 o 
   7   0   9       62.20       70.26      2.69 o 
   8   0   9        5.54        4.81      1.07 o 
  -8   1   9        7.57        6.86      1.86 o 
  -7   1   9       13.84       16.10      1.55 o 
  -6   1   9       53.87       54.74      2.87 o 
  -5   1   9      795.94      807.88     18.22 o 
  -4   1   9      235.82      245.31      4.38 o 
  -3   1   9      160.80      151.67      2.15 o 
  -2   1   9       79.94       91.42      1.46 o 
  -1   1   9       72.74       87.65      1.58 o 
   0   1   9      195.68      180.10      2.54 o 
   1   1   9       71.89       84.78      1.30 o 
   2   1   9       82.31       94.41      1.60 o 
   3   1   9      154.56      147.44      5.01 o 
   4   1   9      229.27      238.36      4.85 o 
   5   1   9      797.75      785.00     15.09 o 
   6   1   9       53.58       51.29      1.61 o 
   7   1   9       14.68       15.30      0.84 o 
   8   1   9        7.05        9.32      0.72 o 
  -8   2   9       22.52       22.30      2.02 o 
  -7   2   9       10.50       11.89      1.50 o 
  -6   2   9        3.65        2.77      0.94 o 
  -5   2   9       75.21       81.38      2.19 o 
  -4   2   9      323.86      321.69      5.89 o 
  -3   2   9       11.23       16.22      0.96 o 
  -2   2   9      160.25      145.00      2.24 o 
  -1   2   9      367.51      356.19      4.87 o 
   0   2   9      745.20      822.61     11.26 o 
   1   2   9      365.40      345.47      4.82 o 
   2   2   9      167.08      150.54      2.84 o 
   3   2   9        9.95       13.77      0.75 o 
   4   2   9      327.14      325.72      7.77 o 
   5   2   9       75.31       79.42      1.93 o 
   6   2   9        4.56        4.33      0.52 o 
   7   2   9       10.89       10.41      0.74 o 
   8   2   9       22.73       19.80      0.99 o 
  -8   3   9        4.48        4.46      1.33 o 
  -7   3   9       10.02        8.23      1.42 o 
  -6   3   9       69.18       57.81      3.12 o 
  -5   3   9      210.58      212.14      4.00 o 
  -4   3   9      133.95      137.00      2.99 o 
  -3   3   9      189.83      185.26      3.29 o 
  -2   3   9      111.13      112.67      1.82 o 
  -1   3   9     1432.73     1448.44     21.43 o 
   0   3   9      455.23      456.55      8.42 o 
   1   3   9     1464.33     1478.87     40.41 o 
   2   3   9      114.01      115.60      2.51 o 
   3   3   9      201.69      193.06      4.73 o 
   4   3   9      135.10      135.73      3.89 o 
   5   3   9      213.47      213.82      6.64 o 
   6   3   9       67.46       59.49      1.80 o 
   7   3   9        9.16        7.59      0.69 o 
   8   3   9        4.66        4.32      0.65 o 
  -7   4   9       17.05       19.45      1.49 o 
  -6   4   9       49.44       47.72      2.09 o 
  -5   4   9      112.68      107.38      3.02 o 
  -4   4   9      252.74      240.58      4.32 o 
  -3   4   9       37.55       43.85      0.90 o 
  -2   4   9      306.28      303.45      4.63 o 
  -1   4   9      751.40      735.84     11.24 o 
   0   4   9      511.62      507.20      8.56 o 
   1   4   9      742.32      719.38     10.07 o 
   2   4   9      301.92      302.97      5.65 o 
   3   4   9       38.46       44.64      2.15 o 
   4   4   9      250.56      239.99      7.45 o 
   5   4   9      113.37      108.72      3.73 o 
   6   4   9       48.67       48.99      2.07 o 
   7   4   9       16.44       15.65      0.95 o 
  -7   5   9       42.55       50.45      2.16 o 
  -6   5   9       12.34       11.07      0.90 o 
  -5   5   9      188.65      187.69      5.05 o 
  -4   5   9       82.65       78.88      2.26 o 
  -3   5   9      132.21      125.02      2.39 o 
  -2   5   9       39.66       39.31      1.14 o 
  -1   5   9       89.91       84.48      1.83 o 
   0   5   9        0.58        0.44      0.25 o 
   1   5   9       90.28       84.61      1.88 o 
   2   5   9       42.12       39.78      1.26 o 
   3   5   9      128.19      126.88      4.14 o 
   4   5   9       86.17       81.96      2.94 o 
   5   5   9      191.97      184.67      6.05 o 
   6   5   9       11.99       12.14      1.07 o 
   7   5   9       43.68       52.60      2.31 o 
  -6   6   9       41.83       37.56      4.47 o 
  -5   6   9      124.92      122.98      3.27 o 
  -4   6   9       47.62       42.19      2.12 o 
  -3   6   9       58.55       54.31      1.76 o 
  -2   6   9       37.44       32.01      1.31 o 
  -1   6   9       12.97       12.91      0.64 o 
   0   6   9       21.28       21.71      1.06 o 
   1   6   9       12.58       12.02      0.74 o 
   2   6   9       36.63       33.24      1.41 o 
   3   6   9       56.64       56.96      3.15 o 
   4   6   9       46.64       41.39      3.79 o 
   5   6   9      126.01      122.91      4.54 o 
   6   6   9       40.78       35.60      4.85 o 
  -5   7   9       29.47       29.16      1.71 o 
  -4   7   9       36.33       40.50      1.81 o 
  -3   7   9       28.02       30.77      1.52 o 
  -2   7   9      114.14      119.23      3.31 o 
  -1   7   9      310.83      296.03      8.77 o 
   0   7   9       16.71       16.71      0.98 o 
   1   7   9      310.26      299.01      7.13 o 
   2   7   9      114.97      120.91      4.00 o 
   4   7   9       36.87       42.52      1.98 o 
   5   7   9       30.13       28.43      1.70 o 
  -4   8   9       34.59       37.97      3.56 o 
  -3   8   9        4.75        5.24      1.28 o 
  -2   8   9        7.72       11.47      1.09 o 
  -1   8   9       24.38       22.76      1.37 o 
   0   8   9        5.37        4.03      0.55 o 
   1   8   9       23.29       23.07      2.16 o 
   2   8   9        9.25       11.09      2.51 o 
   3   8   9        5.08        7.56      8.20 o 
  -2   9   9       33.17       32.69      4.35 o 
  -1   9   9       70.23       69.80      2.13 o 
   0   9   9        0.90       -0.15      0.44 o 
   1   9   9       70.41       73.53      6.84 o 
   2   9   9       32.54       35.28      2.06 o 
   0   0  10       59.20       80.98      2.62 o 
   1   0  10      234.56      269.67      3.88 o 
   2   0  10       80.93       93.44      1.69 o 
   3   0  10       81.54       84.96      1.92 o 
   4   0  10       64.41       61.69      1.51 o 
   5   0  10        3.01        2.95      0.47 o 
   6   0  10        6.90        8.91      2.43 o 
   7   0  10       36.26       36.85      2.21 o 
   8   0  10        4.50        6.71      0.79 o 
  -8   1  10        2.04        2.73      1.06 o 
  -7   1  10       70.80       68.12      2.98 o 
  -6   1  10       14.04       15.69      1.57 o 
  -5   1  10     1294.02     1299.67     28.60 o 
  -4   1  10       78.50       78.25      1.98 o 
  -3   1  10      478.64      476.52      6.65 o 
  -2   1  10      145.78      151.47      2.27 o 
  -1   1  10     1732.71     1869.31     27.93 o 
   0   1  10      249.85      242.07      3.38 o 
   1   1  10     1721.38     1883.30     29.66 o 
   2   1  10      148.72      151.48      3.00 o 
   3   1  10      472.85      463.72      9.10 o 
   4   1  10       77.13       73.70      1.78 o 
   5   1  10     1291.26     1309.02     28.55 o 
   6   1  10       14.86       13.48      1.68 o 
   7   1  10       71.49       67.47      3.75 o 
   8   1  10        1.82        1.01      0.49 o 
  -8   2  10        0.51        0.14      1.01 o 
  -7   2  10       23.45       27.30      5.11 o 
  -6   2  10       36.20       36.02      2.35 o 
  -5   2  10      193.88      187.89      5.88 o 
  -4   2  10       20.28       20.46      0.66 o 
  -3   2  10       15.75       13.75      0.50 o 
  -2   2  10       14.69       14.16      0.57 o 
  -1   2  10      345.70      337.19      5.52 o 
   0   2  10       94.61       94.31      1.42 o 
   1   2  10      346.21      339.03      4.66 o 
   2   2  10       16.73       15.29      0.55 o 
   3   2  10       16.79       18.19      2.21 o 
   4   2  10       20.13       20.57      0.93 o 
   5   2  10      189.68      184.71      3.90 o 
   6   2  10       35.75       39.13      1.53 o 
   7   2  10       23.43       25.88      1.78 o 
   8   2  10        0.49        0.96      0.49 o 
  -8   3  10       17.25       16.63      1.94 o 
  -7   3  10        2.01        2.11      1.08 o 
  -6   3  10       58.88       59.13      2.10 o 
  -5   3  10       24.18       20.97      0.80 o 
  -4   3  10       14.74       13.46      0.66 o 
  -3   3  10       17.26       11.06      0.52 o 
  -2   3  10       34.00       38.05      0.90 o 
  -1   3  10      407.35      417.74      6.37 o 
   0   3  10       61.24       57.80      1.11 o 
   1   3  10      407.80      418.20      9.81 o 
   2   3  10       34.29       38.44      1.11 o 
   3   3  10       17.14       14.57      0.77 o 
   4   3  10       16.27       13.65      0.82 o 
   5   3  10       23.96       21.69      1.04 o 
   6   3  10       59.80       59.58      1.84 o 
   7   3  10        2.05        2.00      0.50 o 
   8   3  10       17.46       16.54      1.12 o 
  -7   4  10        1.54        0.66      1.06 o 
  -6   4  10       11.47        9.91      0.85 o 
  -5   4  10       39.82       41.41      1.37 o 
  -4   4  10       72.40       77.95      1.65 o 
  -3   4  10       28.00       30.65      1.45 o 
  -2   4  10       44.76       46.16      1.04 o 
  -1   4  10       14.41       10.54      0.55 o 
   0   4  10      496.59      544.51     10.51 o 
   1   4  10       15.29       11.10      0.36 o 
   2   4  10       41.78       43.05      1.07 o 
   3   4  10       27.61       30.53      1.27 o 
   4   4  10       74.37       79.14      2.83 o 
   5   4  10       37.96       35.18      1.73 o 
   6   4  10       10.91        7.90      0.89 o 
   7   4  10        1.32        0.58      0.50 o 
  -7   5  10        5.72        4.59      0.82 o 
  -6   5  10        7.65        7.88      0.77 o 
  -5   5  10      112.08      102.47      2.68 o 
  -4   5  10       47.90       51.24      1.53 o 
  -3   5  10      139.59      135.24      2.73 o 
  -2   5  10       66.54       69.62      1.56 o 
  -1   5  10      485.17      479.57      7.59 o 
   0   5  10      299.60      291.33      5.33 o 
   1   5  10      484.14      476.22     10.48 o 
   2   5  10       65.66       70.30      3.50 o 
   3   5  10      142.11      141.91      4.50 o 
   4   5  10       47.58       50.14      2.11 o 
   5   5  10      111.32      105.78      3.69 o 
   6   5  10        7.44        7.49      0.91 o 
   7   5  10        6.18        4.42      0.85 o 
  -6   6  10        9.43        8.52      0.82 o 
  -5   6  10       75.04       74.14      2.31 o 
  -4   6  10        4.38        6.60      0.87 o 
  -3   6  10       38.32       34.19      1.76 o 
  -2   6  10       61.75       63.59      1.84 o 
  -1   6  10       95.98       91.32      2.17 o 
   0   6  10      171.64      164.75      4.66 o 
   1   6  10       97.70       90.81      2.27 o 
   2   6  10       56.10       65.08      2.32 o 
   3   6  10       37.57       37.77      3.54 o 
   4   6  10        5.75        7.75      2.17 o 
   5   6  10       74.21       76.23      3.15 o 
   6   6  10        8.46        8.46      2.84 o 
  -5   7  10       32.58       29.44      2.61 o 
  -4   7  10        1.73        2.22      0.72 o 
  -3   7  10      174.47      175.71      3.83 o 
  -2   7  10       18.47       18.90      1.43 o 
  -1   7  10      181.73      204.60      4.82 o 
   0   7  10      127.12      120.49      4.05 o 
   1   7  10      178.95      197.32      4.61 o 
   2   7  10       18.94       16.17      1.13 o 
   5   7  10       32.61       33.06      1.76 o 
  -4   8  10        3.53        3.65      0.88 o 
  -3   8  10       21.33       21.79      1.26 o 
  -2   8  10        0.79        0.14      0.56 o 
  -1   8  10      112.20      103.86      2.77 o 
   0   8  10        1.13        1.82      0.66 o 
   1   8  10      110.80      108.87      4.35 o 
   2   8  10        1.01       -0.04      0.57 o 
   3   8  10       21.45       22.48      1.41 o 
  -1   9  10       21.02       24.74      1.20 o 
   0   9  10       10.20        8.20      1.87 o 
   1   9  10       21.09       20.50      2.97 o 
   1   0  11        4.70        1.78      0.18 o 
   2   0  11      911.50      925.61     14.16 o 
   3   0  11       25.28       21.82      1.21 o 
   4   0  11        0.80       -0.03      0.27 o 
   5   0  11        7.66        9.48      0.69 o 
   6   0  11       33.28       36.59      1.34 o 
   7   0  11        5.25        6.46      0.66 o 
   8   0  11       23.28       26.62      1.22 o 
  -8   1  11       12.02       12.08      1.61 o 
  -7   1  11       15.71       15.06      1.06 o 
  -6   1  11       57.80       62.26      2.66 o 
  -5   1  11      221.11      209.62      5.11 o 
  -4   1  11       48.51       50.33      1.40 o 
  -3   1  11      247.15      227.84      3.78 o 
  -2   1  11      709.74      719.58     10.04 o 
  -1   1  11      955.76      935.45     14.80 o 
   0   1  11        0.27        0.51      0.18 o 
   1   1  11      941.04      936.85     12.62 o 
   2   1  11      703.82      716.95     11.01 o 
   3   1  11      251.52      230.47      7.07 o 
   4   1  11       50.88       55.32      2.81 o 
   5   1  11      225.66      218.19      5.12 o 
   6   1  11       57.34       62.16      1.88 o 
   7   1  11       16.60       15.04      1.01 o 
   8   1  11       11.58       12.52      0.87 o 
  -8   2  11        2.97        1.18      1.13 o 
  -7   2  11       86.40       90.43      2.59 o 
  -6   2  11      345.89      332.52      7.93 o 
  -5   2  11      170.24      166.62      3.63 o 
  -4   2  11      533.49      516.07      9.51 o 
  -3   2  11       72.87       67.36      1.28 o 
  -2   2  11      146.34      139.63      2.59 o 
  -1   2  11      325.34      297.09      5.24 o 
   0   2  11      150.66      140.01      2.99 o 
   1   2  11      321.61      297.16      4.13 o 
   2   2  11      145.19      139.13      2.32 o 
   3   2  11       75.69       70.71      2.04 o 
   4   2  11      526.75      509.84     12.06 o 
   5   2  11      167.65      163.08      3.53 o 
   6   2  11      345.01      325.70      7.65 o 
   7   2  11       85.95       82.80      2.44 o 
   8   2  11        2.89        2.13      0.56 o 
  -7   3  11        9.07        9.92      1.62 o 
  -6   3  11       75.90       76.73      2.20 o 
  -5   3  11       57.09       53.28      1.40 o 
  -4   3  11       50.06       45.95      1.17 o 
  -3   3  11       28.16       28.33      0.82 o 
  -2   3  11      851.08      867.60     12.28 o 
  -1   3  11      160.76      146.77      3.14 o 
   0   3  11      165.97      152.19      2.58 o 
   1   3  11      172.48      160.45      2.59 o 
   2   3  11      856.15      883.33     15.78 o 
   3   3  11       25.18       25.40      1.26 o 
   4   3  11       47.99       42.48      1.61 o 
   5   3  11       55.79       50.88      2.13 o 
   6   3  11       75.58       76.40      2.23 o 
   7   3  11        8.50        7.64      0.72 o 
  -7   4  11        8.82        8.05      1.47 o 
  -6   4  11       68.92       61.65      1.56 o 
  -5   4  11       43.20       40.33      1.43 o 
  -4   4  11      126.53      127.97      2.44 o 
  -3   4  11      214.95      221.72      3.72 o 
  -2   4  11      510.09      503.98      8.42 o 
  -1   4  11       86.97       88.70      1.92 o 
   0   4  11      500.19      545.01     10.64 o 
   1   4  11       80.63       84.80      1.54 o 
   2   4  11      509.31      512.54      9.32 o 
   3   4  11      213.03      230.33      6.95 o 
   4   4  11      125.45      122.04      4.21 o 
   5   4  11       43.21       42.97      1.87 o 
   6   4  11       71.66       66.47      2.56 o 
   7   4  11        8.65        6.00      0.70 o 
  -6   5  11       34.16       36.62      2.22 o 
  -5   5  11       11.70       10.96      0.81 o 
  -4   5  11       21.48       24.34      1.00 o 
  -3   5  11      121.83      109.72      2.34 o 
  -2   5  11      260.05      255.89      5.12 o 
  -1   5  11       82.29       84.54      2.38 o 
   0   5  11        4.54        2.91      0.49 o 
   1   5  11       85.49       85.09      2.29 o 
   2   5  11      264.14      269.14      7.83 o 
   3   5  11      118.14      109.28      3.72 o 
   4   5  11       22.54       24.22      1.37 o 
   5   5  11       10.72        9.39      0.99 o 
   6   5  11       34.26       35.65      1.83 o 
  -6   6  11        5.17        5.87      1.67 o 
  -5   6  11       61.20       61.60      2.74 o 
  -4   6  11        5.64        5.06      0.85 o 
  -3   6  11        8.01        7.59      0.66 o 
  -2   6  11      171.45      165.72      3.54 o 
  -1   6  11       14.08       13.68      1.22 o 
   0   6  11       24.84       23.92      1.69 o 
   1   6  11       14.85       12.14      0.91 o 
   2   6  11      173.28      169.08      5.29 o 
   4   6  11        6.04        5.81      2.02 o 
   5   6  11       59.63       58.81      2.80 o 
   6   6  11        4.95        5.34      2.55 o 
  -5   7  11        5.37        7.26      0.86 o 
  -4   7  11        5.81        4.75      1.19 o 
  -3   7  11        5.13        4.71      0.71 o 
  -2   7  11       63.68       63.11      1.82 o 
  -1   7  11       60.25       55.98      2.71 o 
   0   7  11       44.38       42.48      2.01 o 
   1   7  11       61.03       60.76      1.98 o 
   2   7  11       65.79       67.70      2.51 o 
   3   7  11        5.25        4.56      0.64 o 
   5   7  11        5.33        6.47      0.98 o 
  -3   8  11      109.06      109.40      4.20 o 
  -2   8  11       24.98       27.25      2.23 o 
  -1   8  11       40.83       42.83      1.48 o 
   0   8  11       77.63       82.84      2.88 o 
   1   8  11       38.24       38.65      1.91 o 
   2   8  11       24.31       26.43      1.51 o 
   3   8  11      107.36      107.03      3.79 o 
   0   0  12      690.65      704.14     12.36 o 
   1   0  12      649.12      601.17      8.43 o 
   2   0  12       28.89       32.34      0.75 o 
   3   0  12      437.71      392.62      6.40 o 
   4   0  12      106.66      107.90      2.45 o 
   5   0  12      147.32      147.19      3.70 o 
   6   0  12        0.43        0.40      0.70 o 
   7   0  12        0.29        0.54      0.51 o 
   8   0  12       20.97       21.11      1.14 o 
  -8   1  12       68.70       69.01      2.65 o 
  -7   1  12        3.74        4.83      0.70 o 
  -6   1  12        8.40        8.99      0.73 o 
  -5   1  12       73.88       72.75      2.16 o 
  -4   1  12       78.24       78.45      2.54 o 
  -3   1  12        9.68        6.59      0.41 o 
  -2   1  12      842.00      839.20     11.80 o 
  -1   1  12       45.08       32.99      0.69 o 
   0   1  12      708.81      639.47      9.82 o 
   1   1  12       44.43       32.11      0.73 o 
   2   1  12      858.41      852.32     12.98 o 
   3   1  12        9.65        6.48      0.36 o 
   4   1  12       83.46       84.05      1.97 o 
   5   1  12       74.85       76.28      5.42 o 
   6   1  12        7.30        7.73      0.70 o 
   7   1  12        3.54        4.52      0.62 o 
   8   1  12       67.92       72.85      3.06 o 
  -7   2  12       14.24       14.47      1.60 o 
  -6   2  12       50.05       56.70      3.27 o 
  -5   2  12       19.47       20.74      0.98 o 
  -4   2  12      405.60      386.61      6.81 o 
  -3   2  12       67.39       65.23      1.11 o 
  -2   2  12      240.55      218.65      3.25 o 
  -1   2  12       44.92       44.84      1.34 o 
   0   2  12       97.30       98.95      1.73 o 
   1   2  12       46.08       46.19      0.90 o 
   2   2  12      240.24      216.11      3.63 o 
   3   2  12       63.84       63.67      1.97 o 
   4   2  12      403.38      388.54      9.32 o 
   5   2  12       20.03       20.57      1.11 o 
   6   2  12       50.17       55.46      2.61 o 
   7   2  12       13.78       15.02      0.94 o 
  -7   3  12        1.64        1.74      0.62 o 
  -6   3  12       27.43       30.56      1.58 o 
  -5   3  12       38.70       40.58      1.80 o 
  -4   3  12      145.91      143.47      3.84 o 
  -3   3  12      190.17      191.82      3.35 o 
  -2   3  12      145.50      140.13      2.64 o 
  -1   3  12      170.76      194.26      3.39 o 
   0   3  12      245.26      253.60      4.10 o 
   1   3  12      169.17      191.49      2.88 o 
   2   3  12      146.05      136.65      2.80 o 
   3   3  12      192.91      195.18      4.91 o 
   4   3  12      145.43      142.53      4.70 o 
   5   3  12       41.10       40.27      1.81 o 
   6   3  12       27.07       31.63      1.30 o 
   7   3  12        1.72        2.71      0.58 o 
  -7   4  12        1.66        2.59      0.59 o 
  -6   4  12        5.75        6.57      0.99 o 
  -5   4  12       28.55       29.85      1.60 o 
  -4   4  12      110.81      111.66      3.44 o 
  -3   4  12       53.26       51.09      1.17 o 
  -2   4  12       21.31       19.79      0.82 o 
  -1   4  12       36.42       36.56      1.06 o 
   0   4  12        3.23        4.28      0.31 o 
   1   4  12       34.27       32.26      1.42 o 
   2   4  12       20.42       19.87      0.81 o 
   3   4  12       52.47       49.09      2.00 o 
   4   4  12      108.37      105.09      3.72 o 
   5   4  12       29.33       32.77      1.62 o 
   6   4  12        5.56        7.51      0.90 o 
   7   4  12        1.62        2.10      0.63 o 
  -6   5  12       15.62       17.41      1.14 o 
  -5   5  12       18.77       17.79      0.91 o 
  -4   5  12       68.73       70.98      3.27 o 
  -3   5  12       76.41       72.88      1.94 o 
  -2   5  12      458.75      452.49      8.92 o 
  -1   5  12       23.11       25.34      1.48 o 
   0   5  12        4.45        6.06      0.40 o 
   1   5  12       23.11       28.19      1.90 o 
   2   5  12      473.56      461.43     13.48 o 
   3   5  12       76.49       74.72      2.70 o 
   4   5  12       68.91       70.83      2.71 o 
   5   5  12       18.98       16.23      1.24 o 
   6   5  12       15.59       20.34      1.37 o 
  -5   6  12       35.01       36.14      1.35 o 
  -4   6  12       69.20       66.31      1.95 o 
  -3   6  12       54.03       49.68      1.63 o 
  -2   6  12       40.99       38.35      1.89 o 
  -1   6  12      254.29      242.20      5.47 o 
   0   6  12      130.82      116.70      2.94 o 
   1   6  12      256.36      242.60      6.04 o 
   2   6  12       41.61       39.39      1.66 o 
   4   6  12       68.88       74.13      4.72 o 
   5   6  12       36.35       37.08      2.46 o 
  -4   7  12       77.44       75.82      2.20 o 
  -3   7  12       19.40       23.57      1.06 o 
  -2   7  12       39.46       36.94      1.31 o 
  -1   7  12       19.37       18.44      1.20 o 
   0   7  12       25.26       28.22      2.13 o 
   1   7  12       18.64       21.89      3.07 o 
   2   7  12       38.18       40.03      1.82 o 
   3   7  12       19.02       26.02      1.33 o 
  -3   8  12        3.69        3.60      1.17 o 
  -2   8  12        2.04        1.74      0.52 o 
  -1   8  12       24.88       25.29      2.92 o 
   0   8  12        0.28        0.74      0.74 o 
   1   8  12       25.35       24.76      1.53 o 
   2   8  12        2.09        1.46      0.91 o 
   3   8  12        3.49        3.73      0.77 o 
   1   0  13        0.27       -0.05      0.19 o 
   2   0  13        4.98        6.36      0.36 o 
   3   0  13      125.25      144.20      2.56 o 
   4   0  13      122.76      111.47      2.54 o 
   5   0  13       83.82       84.66      3.94 o 
   6   0  13        9.29        7.85      0.71 o 
   7   0  13       10.59       11.93      0.87 o 
  -7   1  13       14.65       15.19      0.99 o 
  -6   1  13       64.09       62.34      1.98 o 
  -5   1  13       10.92       10.45      0.77 o 
  -4   1  13      151.14      138.88      2.90 o 
  -3   1  13        9.64        8.34      0.46 o 
  -2   1  13      120.53      112.61      2.04 o 
  -1   1  13      513.82      498.63      7.09 o 
   0   1  13       15.86       16.27      0.59 o 
   1   1  13      519.48      503.80      7.77 o 
   2   1  13      116.76      109.49      2.61 o 
   3   1  13       10.62        9.51      0.59 o 
   4   1  13      147.79      138.27      3.07 o 
   5   1  13       10.89       10.34      0.77 o 
   6   1  13       62.99       60.80      5.10 o 
   7   1  13       13.96       14.60      0.96 o 
  -7   2  13        6.67        6.94      0.87 o 
  -6   2  13        0.06       -1.09      1.55 o 
  -5   2  13       57.57       59.93      1.56 o 
  -4   2  13      234.63      239.11      4.54 o 
  -3   2  13      123.22      126.33      2.17 o 
  -2   2  13       97.74       93.70      2.01 o 
  -1   2  13      455.88      434.47      7.12 o 
   0   2  13      293.88      282.46      4.51 o 
   1   2  13      459.80      428.77      7.94 o 
   2   2  13       94.08       90.94      2.26 o 
   3   2  13      127.89      128.68      3.40 o 
   4   2  13      231.67      240.38      6.00 o 
   5   2  13       59.15       60.49      1.99 o 
   6   2  13        0.11        0.94      0.50 o 
   7   2  13        6.86        6.84      0.72 o 
  -7   3  13        1.24        2.18      0.69 o 
  -6   3  13      135.33      132.06      5.61 o 
  -5   3  13      153.69      147.59      3.46 o 
  -4   3  13      315.34      309.56      5.97 o 
  -3   3  13       18.91       21.71      1.01 o 
  -2   3  13      173.71      175.65      3.53 o 
  -1   3  13      172.48      175.42      3.43 o 
   0   3  13       58.29       62.81      1.23 o 
   1   3  13      166.78      165.40      3.33 o 
   2   3  13      178.42      187.83      3.56 o 
   3   3  13       17.80       21.37      1.18 o 
   4   3  13      324.20      312.15      9.52 o 
   5   3  13      153.96      142.29      4.87 o 
   6   3  13      133.91      127.86      7.96 o 
   7   3  13        1.32        2.91      0.58 o 
  -6   4  13        0.39        0.20      0.82 o 
  -5   4  13       94.55       93.23      2.89 o 
  -4   4  13       65.40       65.35      2.30 o 
  -3   4  13      148.92      138.28      2.77 o 
  -2   4  13      138.71      142.53      3.60 o 
  -1   4  13       33.76       30.54      1.00 o 
   0   4  13       14.39       16.21      0.99 o 
   1   4  13       30.04       27.57      1.30 o 
   2   4  13      142.93      144.00      3.58 o 
   3   4  13      152.84      150.41      4.65 o 
   4   4  13       65.92       66.75      2.56 o 
   5   4  13       92.49       89.64      3.34 o 
   6   4  13        0.27        0.20      0.58 o 
  -6   5  13        2.51        3.14      0.89 o 
  -5   5  13       11.47       11.79      0.97 o 
  -4   5  13       10.82        9.53      0.92 o 
  -3   5  13        2.35        3.40      0.45 o 
  -2   5  13       99.11      102.20      2.66 o 
  -1   5  13       89.28       91.78      2.17 o 
   0   5  13      556.38      560.70      9.61 o 
   1   5  13       88.14       90.96      3.17 o 
   2   5  13       95.56       96.73      3.32 o 
   3   5  13        2.64        3.25      0.67 o 
   4   5  13       10.08        8.98      1.14 o 
   5   5  13       10.86       11.20      1.06 o 
   6   5  13        2.43        3.53      0.81 o 
  -5   6  13       26.05       28.08      1.21 o 
  -4   6  13       39.62       39.32      2.61 o 
  -3   6  13       22.59       23.96      1.16 o 
  -2   6  13       46.03       46.69      1.43 o 
  -1   6  13       26.37       27.50      1.08 o 
   0   6  13        3.70        1.97      0.54 o 
   1   6  13       26.36       24.68      1.44 o 
   2   6  13       44.77       47.80      1.93 o 
   4   6  13       40.24       42.77      3.29 o 
   5   6  13       26.18       32.50      4.03 o 
  -4   7  13       12.38       14.58      1.02 o 
  -3   7  13       18.71       21.13      1.57 o 
  -2   7  13      121.79      119.41      4.07 o 
  -1   7  13        4.40        4.76      0.59 o 
   0   7  13        4.53        3.78      1.02 o 
   1   7  13        4.37        5.10      0.87 o 
   2   7  13      121.12      119.91      4.11 o 
   3   7  13       18.25       19.62      1.21 o 
  -2   8  13       37.28       42.49      4.04 o 
  -1   8  13       11.92       12.39      2.00 o 
   0   8  13       38.18       35.87      2.08 o 
   1   8  13       11.32       10.84      1.11 o 
   2   8  13       37.71       39.14      3.95 o 
   0   0  14     1012.53     1058.69     30.80 o 
   1   0  14      884.78      948.97     14.50 o 
   2   0  14       70.94       74.70      1.42 o 
   3   0  14       20.59       22.82      0.77 o 
   4   0  14       12.35       14.60      0.84 o 
   5   0  14       10.32       13.54      0.89 o 
   6   0  14       18.33       15.70      2.20 o 
   7   0  14        0.23        0.94      0.53 o 
  -7   1  14       20.97       18.68      1.08 o 
  -6   1  14       52.34       50.34      2.46 o 
  -5   1  14       17.51       19.73      1.81 o 
  -4   1  14       18.57       17.39      0.81 o 
  -3   1  14      542.94      538.19      9.03 o 
  -2   1  14      377.32      370.61      6.26 o 
  -1   1  14      179.28      181.47      3.04 o 
   0   1  14      292.97      297.04      4.74 o 
   1   1  14      184.67      184.11      3.02 o 
   2   1  14      378.67      367.11      6.39 o 
   3   1  14      550.51      544.75      8.76 o 
   4   1  14       18.91       17.57      0.84 o 
   5   1  14       16.23       17.95      1.30 o 
   6   1  14       52.53       50.76      1.76 o 
   7   1  14       20.18       17.42      1.05 o 
  -7   2  14       19.36       19.36      1.58 o 
  -6   2  14      163.17      156.28      6.69 o 
  -5   2  14       37.69       41.57      1.41 o 
  -4   2  14       48.82       46.63      1.30 o 
  -3   2  14       23.38       23.29      0.92 o 
  -2   2  14      173.34      165.08      3.02 o 
  -1   2  14       19.49       18.46      0.65 o 
   0   2  14        0.53        0.80      0.21 o 
   1   2  14       20.57       18.88      0.54 o 
   2   2  14      167.71      158.15      3.40 o 
   3   2  14       22.98       23.77      1.02 o 
   4   2  14       46.85       44.12      1.55 o 
   5   2  14       36.49       41.11      2.92 o 
   6   2  14      164.04      154.84      4.83 o 
   7   2  14       19.10       20.84      1.62 o 
  -7   3  14        1.08        2.26      0.97 o 
  -6   3  14       49.20       48.45      1.54 o 
  -5   3  14       29.32       27.98      1.22 o 
  -4   3  14       84.66       91.68      2.45 o 
  -3   3  14       15.17       18.97      1.01 o 
  -2   3  14      107.01       99.90      2.36 o 
  -1   3  14       39.63       37.67      1.40 o 
   0   3  14        5.80        6.40      0.37 o 
   1   3  14       39.84       39.66      1.10 o 
   2   3  14      107.96      102.80      2.37 o 
   3   3  14       14.81       19.28      0.84 o 
   4   3  14       86.83       94.79      3.32 o 
   5   3  14       29.99       29.41      1.55 o 
   6   3  14       48.43       46.48      1.69 o 
   7   3  14        0.99        1.51      0.59 o 
  -6   4  14        4.63        7.54      0.89 o 
  -5   4  14       27.25       26.19      1.10 o 
  -4   4  14        2.27        2.69      0.93 o 
  -3   4  14      129.71      131.67      3.40 o 
  -2   4  14       25.33       23.73      0.94 o 
  -1   4  14      116.95      118.97      3.56 o 
   0   4  14        3.61        3.27      0.32 o 
   1   4  14      117.98      122.10      3.96 o 
   2   4  14       23.08       22.65      1.16 o 
   3   4  14      128.92      143.24      9.78 o 
   4   4  14        1.84        3.02      0.68 o 
   5   4  14       26.54       31.19      1.56 o 
   6   4  14        4.89        6.01      0.90 o 
  -5   5  14       60.17       61.72      2.45 o 
  -4   5  14        1.26        0.66      0.70 o 
  -3   5  14      146.40      153.01      3.12 o 
  -2   5  14       74.65       67.20      2.09 o 
  -1   5  14      185.03      186.82      4.76 o 
   0   5  14      171.15      174.69      3.24 o 
   1   5  14      183.50      184.25      5.91 o 
   2   5  14       74.33       68.58      2.46 o 
   4   5  14        1.33        0.01      1.48 o 
   5   5  14       59.85       65.41      2.59 o 
  -5   6  14       21.99       19.89      2.44 o 
  -4   6  14       40.84       38.52      1.99 o 
  -3   6  14       40.79       38.67      2.05 o 
  -2   6  14      110.90      111.94      4.09 o 
  -1   6  14       10.42       11.52      0.72 o 
   0   6  14       15.26       17.92      1.57 o 
   1   6  14       10.62        8.78      0.93 o 
   2   6  14      105.38      109.15      3.77 o 
   3   6  14       39.30       38.43      1.65 o 
   5   6  14       21.40       18.88      2.07 o 
  -3   7  14       30.75       27.74      4.07 o 
  -2   7  14       57.08       55.57      2.65 o 
  -1   7  14       26.57       23.12      2.10 o 
   0   7  14        2.84        6.27      0.83 o 
   1   7  14       25.12       21.95      1.38 o 
   2   7  14       57.05       59.66      2.39 o 
   3   7  14       31.54       29.79      1.49 o 
  -1   8  14       16.62       16.97      1.31 o 
   0   8  14       27.83       27.81      1.45 o 
   1   8  14       17.25       15.73      1.60 o 
   1   0  15      160.97      157.75      2.66 o 
   2   0  15       64.24       58.51      1.21 o 
   3   0  15       16.15       12.40      0.63 o 
   4   0  15        7.19        8.10      0.50 o 
   5   0  15       47.50       52.45      1.77 o 
   6   0  15        1.70        3.61      0.62 o 
   7   0  15       45.85       46.43      2.48 o 
  -7   1  15       19.58       20.45      1.15 o 
  -6   1  15       27.87       24.14      1.20 o 
  -5   1  15       20.98       18.81      1.03 o 
  -4   1  15       29.87       31.29      0.97 o 
  -3   1  15       35.55       33.72      1.36 o 
  -2   1  15      136.45      132.22      2.60 o 
  -1   1  15      239.60      237.73      5.23 o 
   0   1  15        3.30        3.46      0.50 o 
   1   1  15      242.32      239.67      4.60 o 
   2   1  15      137.70      132.36      3.77 o 
   3   1  15       37.04       35.95      1.05 o 
   4   1  15       29.82       33.79      1.84 o 
   5   1  15       20.07       17.58      1.00 o 
   6   1  15       28.72       25.57      2.00 o 
   7   1  15       20.07       17.03      1.81 o 
  -7   2  15        6.17        4.96      1.73 o 
  -6   2  15       10.16        9.09      0.85 o 
  -5   2  15       95.70       83.26      1.92 o 
  -4   2  15      146.13      154.55      3.28 o 
  -3   2  15        4.51        5.58      0.71 o 
  -2   2  15       47.05       44.30      1.63 o 
  -1   2  15       10.86       10.24      0.87 o 
   0   2  15      112.61       98.90      2.36 o 
   1   2  15       10.95       11.55      0.95 o 
   2   2  15       47.96       45.67      1.35 o 
   3   2  15        4.95        6.86      0.66 o 
   4   2  15      147.80      153.77      5.16 o 
   5   2  15       94.75       85.09      2.46 o 
   6   2  15        9.97        8.25      1.39 o 
   7   2  15        5.95        4.69      0.71 o 
  -6   3  15       25.50       20.71      1.09 o 
  -5   3  15       87.13       84.22      2.25 o 
  -4   3  15       25.44       24.01      1.09 o 
  -3   3  15       42.60       42.67      1.32 o 
  -2   3  15      238.57      240.55      4.83 o 
  -1   3  15      398.22      387.83      6.82 o 
   0   3  15       26.48       26.92      1.00 o 
   1   3  15      403.56      398.27      8.29 o 
   2   3  15      237.88      242.36      5.22 o 
   3   3  15       38.32       37.84      1.29 o 
   4   3  15       25.47       22.73      1.32 o 
   5   3  15       87.41       85.36      2.49 o 
   6   3  15       25.23       19.85      1.11 o 
  -6   4  15        5.40        7.50      1.43 o 
  -5   4  15       11.04       14.31      1.08 o 
  -4   4  15      107.98      106.40      3.54 o 
  -3   4  15       40.87       40.16      1.27 o 
  -2   4  15      136.55      128.51      2.58 o 
  -1   4  15      227.72      234.74      5.21 o 
   0   4  15      145.98      139.53      2.64 o 
   1   4  15      229.34      240.64      7.34 o 
   2   4  15      134.94      127.81      4.17 o 
   3   4  15       40.36       37.85      2.43 o 
   4   4  15      106.49      113.61      3.86 o 
   5   4  15       11.63       14.66      1.20 o 
   6   4  15        5.45        6.35      0.78 o 
  -5   5  15       15.02       16.63      0.97 o 
  -4   5  15       33.76       35.58      3.12 o 
  -3   5  15       28.83       34.29      1.62 o 
  -2   5  15       36.54       36.80      1.40 o 
  -1   5  15       44.62       43.18      1.24 o 
   0   5  15       32.84       36.67      3.95 o 
   1   5  15       45.84       40.80      1.84 o 
   2   5  15       35.57       33.86      1.56 o 
   3   5  15       28.59       32.31      1.48 o 
   4   5  15       32.95       36.41      7.03 o 
   5   5  15       15.61       16.89     10.07 o 
  -4   6  15        3.14        2.75      0.94 o 
  -3   6  15        7.79        9.09      1.16 o 
  -2   6  15        5.07        3.14      0.77 o 
  -1   6  15       58.32       56.94      1.43 o 
   0   6  15        1.10        1.30      0.54 o 
   1   6  15       58.01       55.81      2.33 o 
   2   6  15        5.05        4.69      0.72 o 
   3   6  15        8.22       11.95      0.94 o 
  -3   7  15        0.94        0.64      0.70 o 
  -2   7  15       13.58       13.43      1.22 o 
  -1   7  15       13.79       14.69      1.26 o 
   0   7  15        2.03        3.38      1.22 o 
   1   7  15       14.45       14.95      1.32 o 
   2   7  15       14.02       16.70      1.26 o 
   3   7  15        0.81        0.69      0.59 o 
   0   0  16      313.75      310.18      9.41 o 
   1   0  16       28.96       29.05      0.79 o 
   2   0  16      123.91      116.94      2.27 o 
   3   0  16      172.31      159.45      3.14 o 
   4   0  16       41.09       39.09      2.59 o 
   5   0  16       42.74       47.76      3.49 o 
   6   0  16        0.03        0.13      0.61 o 
  -6   1  16        2.63        1.88      0.66 o 
  -5   1  16        7.83       10.87      0.62 o 
  -4   1  16       32.02       30.41      1.23 o 
  -3   1  16        1.45        0.94      0.41 o 
  -2   1  16        3.01        4.05      0.37 o 
  -1   1  16       59.06       55.21      2.89 o 
   0   1  16      168.86      170.53      3.83 o 
   1   1  16       61.57       54.22      1.46 o 
   2   1  16        3.63        4.53      0.35 o 
   3   1  16        1.56        1.69      0.43 o 
   4   1  16       29.92       26.54      1.26 o 
   5   1  16        7.69       11.03      0.86 o 
   6   1  16        2.45        2.42      0.72 o 
  -6   2  16       21.72       24.70      1.55 o 
  -5   2  16       97.02       93.11      2.23 o 
  -4   2  16       35.54       34.57      1.33 o 
  -3   2  16       87.02       80.74      2.31 o 
  -2   2  16       72.49       77.66      1.73 o 
  -1   2  16      164.51      155.40      2.89 o 
   0   2  16       64.61       63.89      1.68 o 
   1   2  16      163.42      153.70      3.50 o 
   2   2  16       71.61       77.58      1.93 o 
   3   2  16       88.06       89.16      2.53 o 
   4   2  16       35.05       35.60      2.97 o 
   5   2  16       97.51       97.06      5.45 o 
   6   2  16       21.53       27.95      1.32 o 
  -6   3  16        6.94        8.95      0.97 o 
  -5   3  16       48.84       43.43      1.47 o 
  -4   3  16       11.61       13.34      2.89 o 
  -3   3  16        0.26        0.78      0.54 o 
  -2   3  16       27.69       30.99      1.68 o 
  -1   3  16       62.47       61.67      1.38 o 
   0   3  16       47.25       40.58      2.45 o 
   1   3  16       62.45       59.70      1.61 o 
   2   3  16       27.82       31.22      1.44 o 
   3   3  16        0.33        0.24      0.42 o 
   4   3  16       12.14       11.13      1.01 o 
   5   3  16       50.02       49.82      2.61 o 
   6   3  16        7.31        8.65      1.03 o 
  -5   4  16       22.15       20.43      1.58 o 
  -4   4  16        1.71        2.37      0.55 o 
  -3   4  16       67.75       60.69      5.71 o 
  -2   4  16        4.20        5.01      0.62 o 
  -1   4  16        7.43        7.08      0.60 o 
   0   4  16      150.27      160.24      3.00 o 
   1   4  16        8.46        9.92      0.87 o 
   2   4  16        3.97        4.82      0.65 o 
   3   4  16       67.40       61.10      2.24 o 
   4   4  16        1.79        1.58      0.63 o 
   5   4  16       21.25       22.80      1.38 o 
  -5   5  16       16.66       16.80      1.98 o 
  -4   5  16       34.60       33.58      1.97 o 
  -3   5  16       35.81       37.14      2.61 o 
  -2   5  16       43.50       45.88      1.71 o 
  -1   5  16       14.61       18.14      0.85 o 
   0   5  16      160.29      160.83      5.30 o 
   1   5  16       14.94       16.97      1.17 o 
   2   5  16       43.70       46.47      1.93 o 
   3   5  16       36.66       39.06      1.65 o 
   5   5  16       16.61       21.35      5.60 o 
  -4   6  16        5.23        5.64      1.05 o 
  -3   6  16       27.91       31.49      4.89 o 
  -2   6  16       10.11        8.75      0.87 o 
  -1   6  16       29.68       33.67      1.39 o 
   0   6  16      105.79      104.63      3.75 o 
   1   6  16       31.50       34.67      1.72 o 
   2   6  16       10.57       10.09      0.97 o 
   3   6  16       28.37       31.13      1.52 o 
  -2   7  16        0.53        1.44      0.91 o 
  -1   7  16        7.96        7.70      0.72 o 
   0   7  16        5.08        3.90      1.94 o 
   1   7  16        7.12        6.33      1.16 o 
   2   7  16        0.70        1.15      0.67 o 
   1   0  17       10.23       10.10      0.75 o 
   2   0  17        1.14        1.00      0.34 o 
   3   0  17       62.66       61.84      2.03 o 
   4   0  17        5.16        9.20      1.07 o 
   5   0  17       23.12       21.32      1.14 o 
   6   0  17       14.55       15.74      1.06 o 
  -6   1  17        6.41        8.61      0.86 o 
  -5   1  17        1.64        2.60      0.55 o 
  -4   1  17        6.79        6.18      0.78 o 
  -3   1  17       29.69       27.22      1.67 o 
  -2   1  17      230.63      224.27      4.06 o 
  -1   1  17       64.50       62.43      1.36 o 
   0   1  17       30.46       29.33      1.54 o 
   1   1  17       64.28       63.25      1.66 o 
   2   1  17      230.45      225.07      4.94 o 
   3   1  17       28.82       26.93      1.79 o 
   4   1  17        6.42        5.40      0.60 o 
   5   1  17        1.92        4.30      0.67 o 
   6   1  17        6.17        7.32      0.79 o 
  -6   2  17       14.37       14.18      0.78 o 
  -5   2  17        3.56        2.02      0.54 o 
  -4   2  17       35.32       31.42      1.72 o 
  -3   2  17       28.29       31.37      1.33 o 
  -2   2  17       24.80       28.34      1.12 o 
  -1   2  17       38.71       38.19      1.18 o 
   0   2  17        8.56        5.85      2.34 o 
   1   2  17       34.35       35.09      1.66 o 
   2   2  17       24.69       28.03      1.37 o 
   3   2  17       26.59       30.48      0.95 o 
   4   2  17       35.84       34.02      1.92 o 
   5   2  17        3.38        3.32      1.46 o 
   6   2  17       14.59       13.48      0.99 o 
  -5   3  17        3.83        3.31      0.56 o 
  -4   3  17       58.53       59.89      3.79 o 
  -3   3  17       13.21       14.14      1.23 o 
  -2   3  17      436.66      431.67     10.54 o 
  -1   3  17       19.95       19.11      0.71 o 
   0   3  17       46.26       47.86      1.41 o 
   1   3  17       19.90       18.25      0.89 o 
   2   3  17      437.23      444.02     13.02 o 
   3   3  17       13.37       14.03      0.71 o 
   4   3  17       58.67       60.46      2.44 o 
   5   3  17        3.77        2.84      0.65 o 
  -5   4  17        1.93        2.19      1.33 o 
  -4   4  17       18.59       20.71      1.30 o 
  -3   4  17        6.31        7.15      0.99 o 
  -2   4  17       44.73       40.27      1.32 o 
  -1   4  17       34.19       36.02      1.19 o 
   0   4  17      194.81      212.42      5.63 o 
   1   4  17       32.73       32.49      1.62 o 
   2   4  17       44.77       43.56      1.80 o 
   3   4  17        7.48        8.80      0.80 o 
   4   4  17       18.78       19.94      1.30 o 
  -4   5  17       40.46       39.16      1.77 o 
  -3   5  17       35.97       32.19      1.92 o 
  -2   5  17       17.01       19.14      1.59 o 
  -1   5  17       23.82       22.71      1.09 o 
   0   5  17        1.81        1.63      0.62 o 
   1   5  17       24.20       21.59      1.29 o 
   3   5  17       35.47       30.30      1.49 o 
  -3   6  17       10.84       11.57      1.32 o 
  -2   6  17       50.31       50.49      1.38 o 
  -1   6  17        9.39        8.60      1.28 o 
   0   6  17        9.38       10.88      1.06 o 
   1   6  17        9.29        8.53      0.99 o 
   2   6  17       50.28       46.49      2.13 o 
   3   6  17       10.90        8.77      0.92 o 
   0   7  17        0.01       -0.26      1.30 o 
   0   0  18       86.75       86.80      3.08 o 
   1   0  18       29.97       26.60      2.23 o 
   2   0  18      170.60      163.62      3.28 o 
   3   0  18       25.52       30.24      2.44 o 
   4   0  18        4.43        5.06      0.70 o 
   5   0  18        5.45        6.94      0.79 o 
   6   0  18        0.39        0.91      1.26 o 
  -6   1  18       17.99       16.90      1.10 o 
  -5   1  18        9.19        8.72      0.90 o 
  -4   1  18       13.48       11.90      0.75 o 
  -3   1  18        3.47        2.62      0.51 o 
  -2   1  18       87.72       87.42      2.00 o 
  -1   1  18        9.09        7.94      0.62 o 
   0   1  18      148.77      143.47      3.33 o 
   1   1  18       10.16        9.38      0.60 o 
   2   1  18       88.35       85.64      2.16 o 
   3   1  18        4.02        5.10      1.60 o 
   4   1  18       13.33       10.47      0.76 o 
   5   1  18        8.84        9.40      0.86 o 
   6   1  18       17.49       17.64      1.09 o 
  -5   2  18       17.19       17.68      1.06 o 
  -4   2  18       10.64       10.16      1.13 o 
  -3   2  18       45.52       47.06      1.98 o 
  -2   2  18      233.87      223.29      5.72 o 
  -1   2  18       70.10       64.82      1.75 o 
   0   2  18        3.23        4.46      0.48 o 
   1   2  18       67.72       64.46      2.44 o 
   2   2  18      231.33      216.27      6.90 o 
   3   2  18       44.51       50.47      1.65 o 
   4   2  18       10.04       10.68      0.69 o 
   5   2  18       17.87       15.79      1.06 o 
  -5   3  18       12.96       12.86      0.86 o 
  -4   3  18        0.39        1.04      0.52 o 
  -3   3  18       40.05       35.75      2.64 o 
  -2   3  18       20.17       23.00      0.95 o 
  -1   3  18       24.01       28.21      0.87 o 
   0   3  18        6.80        7.45      1.67 o 
   1   3  18       23.42       28.84      1.48 o 
   2   3  18       19.88       22.45      1.31 o 
   3   3  18       40.59       40.18      1.68 o 
   4   3  18        0.46        0.58      0.58 o 
   5   3  18       13.38       14.15      1.01 o 
  -4   4  18       28.94       31.99      1.37 o 
  -3   4  18       25.45       21.90      1.02 o 
  -2   4  18       67.63       74.66      1.84 o 
  -1   4  18       37.71       36.44      1.23 o 
   0   4  18      159.03      160.59      5.24 o 
   1   4  18       37.55       34.13      1.68 o 
   2   4  18       65.90       72.89      2.76 o 
   3   4  18       24.77       21.83      1.24 o 
  -3   5  18        2.86        1.98      0.89 o 
  -2   5  18       93.84       92.63      2.33 o 
  -1   5  18       16.57       21.98      0.80 o 
   0   5  18       29.80       30.68      1.62 o 
   1   5  18       17.41       22.35      1.37 o 
   2   5  18       95.23       93.53      3.36 o 
   3   5  18        3.25        3.38      0.68 o 
  -2   6  18       23.43       20.44      1.37 o 
  -1   6  18       10.25       10.05      1.09 o 
   0   6  18        0.01        1.09      0.62 o 
   1   6  18        9.37        6.09      0.91 o 
   2   6  18       22.82       21.46      1.36 o 
   1   0  19       22.38       19.46      1.57 o 
   2   0  19        0.49        1.01      0.32 o 
   3   0  19       25.11       28.02      1.42 o 
   4   0  19       29.05       26.71      1.30 o 
   5   0  19       71.98       85.33      2.83 o 
  -5   1  19        3.50        2.38      0.60 o 
  -4   1  19        1.87        1.64      0.52 o 
  -3   1  19        6.25        6.28      0.82 o 
  -2   1  19       87.60       86.38      2.70 o 
  -1   1  19       90.67       88.44      2.26 o 
   0   1  19        2.80        5.11      1.03 o 
   1   1  19       91.58       88.85      2.25 o 
   2   1  19       88.12       91.26      3.17 o 
   3   1  19        6.70        7.22      0.76 o 
   4   1  19        2.07        2.01      0.54 o 
   5   1  19        3.79        2.18      0.61 o 
  -5   2  19       10.81       10.83      1.01 o 
  -4   2  19       60.44       60.45      3.30 o 
  -3   2  19       20.31       21.03      1.29 o 
  -2   2  19        1.51        1.29      0.51 o 
  -1   2  19       31.70       31.76      1.67 o 
   0   2  19      191.86      203.35      4.59 o 
   1   2  19       31.71       36.71      1.22 o 
   2   2  19        1.90        2.94      0.63 o 
   3   2  19       20.45       23.58      1.28 o 
   4   2  19       59.65       61.13      1.93 o 
   5   2  19       11.05       11.00      1.08 o 
  -4   3  19        5.41        5.65      1.11 o 
  -3   3  19       43.74       45.41      1.95 o 
  -2   3  19      130.42      128.18      2.55 o 
  -1   3  19      119.55      124.27      3.00 o 
   0   3  19        6.97       11.05      0.71 o 
   1   3  19      116.89      119.71      4.20 o 
   2   3  19      128.61      126.84      4.32 o 
   3   3  19       42.49       45.66      1.94 o 
   4   3  19        5.65        6.75      0.58 o 
  -4   4  19        2.42        2.27      0.69 o 
  -3   4  19       18.62       17.65      1.07 o 
  -2   4  19       22.98       25.47      0.90 o 
  -1   4  19       16.80       18.66      1.25 o 
   0   4  19       28.23       31.80      1.60 o 
   1   4  19       17.00       17.92      1.26 o 
   2   4  19       24.61       28.47      1.48 o 
   3   4  19       19.15       18.58      1.24 o 
  -3   5  19       36.33       31.28      1.58 o 
  -2   5  19       18.12       21.15      1.07 o 
  -1   5  19        8.55        9.70      0.72 o 
   0   5  19        2.46        8.50      0.98 o 
   1   5  19        8.09        9.23      1.00 o 
   2   5  19       17.38       20.00      1.30 o 
   3   5  19       36.37       33.20      1.63 o 
   0   6  19        1.78        1.90      0.69 o 
   0   0  20       65.78       63.26      2.48 o 
   1   0  20        2.42        4.51      1.13 o 
   2   0  20       58.44       59.47      2.40 o 
   3   0  20        0.18        0.06      0.51 o 
   4   0  20       20.54       22.75      1.92 o 
   5   0  20        2.56        5.77      1.82 o 
  -4   1  20       20.46       18.95      1.28 o 
  -3   1  20        8.77        7.59      0.65 o 
  -2   1  20       11.29        9.92      1.76 o 
  -1   1  20       14.46       16.51      0.81 o 
   0   1  20        0.58        1.57      0.43 o 
   1   1  20       14.38       15.15      0.80 o 
   2   1  20       10.84        9.24      0.90 o 
   3   1  20        8.44        8.42      0.76 o 
   4   1  20       20.19       19.62      0.91 o 
  -4   2  20       15.40       17.93      1.23 o 
  -3   2  20       15.73       19.67      1.28 o 
  -2   2  20       45.72       43.24      1.35 o 
  -1   2  20       59.16       66.39      2.58 o 
   0   2  20       57.82       59.12      2.83 o 
   1   2  20       59.47       60.81      1.74 o 
   3   2  20       15.95       19.37      1.21 o 
   4   2  20       15.21       15.88      1.10 o 
  -4   3  20       18.40       19.82      1.42 o 
  -3   3  20        0.13       -0.55      0.55 o 
  -2   3  20        3.46        3.65      0.46 o 
  -1   3  20       26.64       29.79      1.15 o 
   0   3  20       49.06       46.70      1.47 o 
   1   3  20       26.59       28.58      1.60 o 
   2   3  20        3.68        3.90      0.72 o 
   3   3  20        0.12        0.03      0.53 o 
   4   3  20       18.74       17.84      1.20 o 
  -3   4  20        1.30        0.83      0.63 o 
  -2   4  20        3.40        3.82      0.47 o 
  -1   4  20        4.82        5.35      0.82 o 
   1   4  20        4.49        5.07      0.82 o 
   2   4  20        3.56        3.04      0.69 o 
   3   4  20        1.49        2.87      0.67 o 
  -1   5  20       29.26       31.05      1.75 o 
   0   5  20        2.32        1.83      0.69 o 
   1   5  20       28.68       23.59      1.51 o 
   1   0  21        0.43        0.50      0.60 o 
   2   0  21        2.01        2.88      0.69 o 
   3   0  21       16.04       13.20      2.49 o 
   4   0  21       26.80       26.45      1.21 o 
  -4   1  21        1.10        0.40      0.63 o 
  -3   1  21        1.25        1.72      0.48 o 
  -2   1  21       26.50       31.62      1.63 o 
  -1   1  21       50.98       50.22      1.54 o 
   0   1  21        0.48       -0.38      0.47 o 
   1   1  21       50.96       49.39      1.51 o 
   3   1  21        1.17        2.28      0.65 o 
   4   1  21        0.99        0.36      0.54 o 
  -3   2  21       67.06       66.47      2.39 o 
  -2   2  21       39.98       38.86      1.48 o 
  -1   2  21        1.93        1.29      0.48 o 
   0   2  21       68.38       80.31      3.04 o 
   1   2  21        2.31        3.43      0.75 o 
   2   2  21       39.78       37.70      1.84 o 
   3   2  21       67.21       66.98      2.63 o 
  -3   3  21       38.72       38.66      1.64 o 
  -2   3  21       22.92       26.56      1.93 o 
  -1   3  21      147.46      151.19      4.76 o 
   0   3  21        0.23        0.48      0.47 o 
   1   3  21      148.43      153.14      5.14 o 
   2   3  21       23.44       26.93      1.53 o 
   3   3  21       38.54       35.27      1.77 o 
  -2   4  21        2.92        4.58      0.61 o 
  -1   4  21       60.58       63.95      1.97 o 
   0   4  21        7.16       10.08      1.10 o 
   1   4  21       60.56       61.80      2.66 o 
   2   4  21        2.87        3.70      0.80 o 
   0   0  22        0.00       -0.42      0.53 o 
   1   0  22        4.36        4.43      0.55 o 
   2   0  22        3.87        1.22      0.60 o 
   3   0  22       28.41       28.71      1.58 o 
  -3   1  22       16.98       21.25      1.38 o 
  -2   1  22        5.70        8.53      0.98 o 
  -1   1  22        1.79        3.42      0.75 o 
   0   1  22       18.49       19.83      0.97 o 
   1   1  22        1.72        2.91      0.50 o 
   2   1  22        5.34        6.91      0.92 o 
   3   1  22       16.96       19.37      1.30 o 
  -2   2  22        9.39        9.90      1.04 o 
  -1   2  22       25.41       25.21      1.09 o 
   0   2  22        6.92        7.71      0.68 o 
   1   2  22       24.79       23.81      1.50 o 
   2   2  22        9.41        8.70      0.97 o 
  -2   3  22        8.49       12.57      0.93 o 
  -1   3  22       17.71       21.45      1.06 o 
   0   3  22        5.36        4.41      0.84 o 
   1   3  22       18.03       18.68      1.35 o 
   2   3  22        8.51        9.70      1.04 o 
   1   0  23        0.53        0.64      0.74 o 
   2   0  23        1.27        0.09      0.60 o 
  -1   1  23        8.05        8.88      1.01 o 
   0   1  23        3.42        5.13      0.60 o 
   1   1  23        7.94        9.58      1.03 o 
  -1   2  23       11.50       15.00      1.23 o 
   0   2  23        0.74        1.07      1.24 o 
   1   2  23       11.36       12.02      1.16 o 
                                                 
